# Supplementary material for: The Relationship between Metabolic Syndrome and Plasma Metals Modified by EGFR and TNF-α Gene Polymorphisms
Source: Toxics. 2021 Sep 16;9(9):225. doi: 10.3390/toxics9090225 (PMC8473312; doi:10.3390/toxics9090225)
Supplement: Supplementary file 1 [file toxics-09-00225-s001.zip]

Archive with 2 entries (2 files):
- Supp1_EGFR and TNF-alpha SNPs.xlsx
- Toxics-1344024-supplementary materials.pdf
