# Supplementary material for: The Relationship between Metabolic Syndrome and Plasma Metals Modified by EGFR and TNF-α Gene Polymorphisms
Source: Toxics. 2021 Sep 16;9(9):225. doi: 10.3390/toxics9090225 (PMC8473312; doi:10.3390/toxics9090225)
Supplement: Supplementary file 1 [file toxics-09-00225-s001.zip › Supp1_EGFR and TNF-alpha SNPs.xlsx]

## Sheet: EGFR_1.0(73)
AX-42227151	Affx-30631642	rs4947963	2	7	55088415	55088415	+	0	p11.2	GGGGAAACATGCCTTGGAAGGTTTAATTGCACAAT[C/T]CCAACCTTGAGCTGCGCGGGTTCCAAGAGCCAGGC	T	C	T	C	ENST00000275493 // intron // 0 // Hs.488293 // EGFR // 1956 // epidermal growth factor receptor /// ENST00000342916 // intron // 0 // Hs.488293 // EGFR // 1956 // epidermal growth factor receptor /// ENST00000344576 // intron // 0 // Hs.488293 // EGFR // 1956 // epidermal growth factor receptor /// ENST00000420316 // intron // 0 // Hs.488293 // EGFR // 1956 // epidermal growth factor receptor ///…	76.3284 // D7S2542 // D7S2550 // --- // --- // deCODE /// 75.3823 // D7S2542 // D7S2550 // AFMA044YB9 // AFM102YA1 // Marshfield /// 66.9347 // D7S2542 // D7S2550 // --- // --- // SLM1	D7S793 // downstream // 19999 /// D7S2357 // upstream // 34383	0.6010 // 0.3990 // CEU /// 0.3350 // 0.6650 // CHB /// 0.2692 // 0.7308 // JPT /// 0.9583 // 0.0417 // YRI	0.4343 // CEU /// 0.4951 // CHB /// 0.3654 // JPT /// 0.0833 // YRI	198 // CEU /// 206 // CHB /// 208 // JPT /// 216 // YRI	YES	same	1	0	C // CEU /// T // CHB /// T // JPT /// C // YRI	0.3990 // CEU /// 0.3350 // CHB /// 0.2692 // JPT /// 0.0417 // YRI	131550 // Nonsmall cell lung cancer, response to tyrosine kinase inhibitor in // 211980 // intron /// 131550 // Adenocarcinoma of lung, response to tyrosine kinase inhibitor in // 211980 // intron /// 131550 // {Nonsmall cell lung cancer, susceptibility to} // 211980 // intron	---	---	T // C	2	rs4947963
AX-11174191	Affx-30631667	rs11770506	2	7	55090379	55090379	+	0	p11.2	GCTTTCAAATCTGGAAAGGACACCAGTGGTTTGTG[C/T]GTTAGACCCACACTGCCGTAGCACAGAATACAAGA	T	C	T	C	ENST00000275493 // intron // 0 // Hs.488293 // EGFR // 1956 // epidermal growth factor receptor /// ENST00000342916 // intron // 0 // Hs.488293 // EGFR // 1956 // epidermal growth factor receptor /// ENST00000344576 // intron // 0 // Hs.488293 // EGFR // 1956 // epidermal growth factor receptor /// ENST00000420316 // intron // 0 // Hs.488293 // EGFR // 1956 // epidermal growth factor receptor ///…	76.3300 // D7S2542 // D7S2550 // --- // --- // deCODE /// 75.3851 // D7S2542 // D7S2550 // AFMA044YB9 // AFM102YA1 // Marshfield /// 66.9379 // D7S2542 // D7S2550 // --- // --- // SLM1	D7S793 // downstream // 21963 /// D7S2357 // upstream // 32419	0.6010 // 0.3990 // CEU /// 0.3544 // 0.6456 // CHB /// 0.2885 // 0.7115 // JPT /// 0.8843 // 0.1157 // YRI	0.4343 // CEU /// 0.4757 // CHB /// 0.3846 // JPT /// 0.2130 // YRI	198 // CEU /// 206 // CHB /// 208 // JPT /// 216 // YRI	YES	same	1	0	C // CEU /// T // CHB /// T // JPT /// C // YRI	0.3990 // CEU /// 0.3544 // CHB /// 0.2885 // JPT /// 0.1157 // YRI	131550 // Nonsmall cell lung cancer, response to tyrosine kinase inhibitor in // 211980 // intron /// 131550 // Adenocarcinoma of lung, response to tyrosine kinase inhibitor in // 211980 // intron /// 131550 // {Nonsmall cell lung cancer, susceptibility to} // 211980 // intron	---	---	T // C	2	rs11770506
AX-11635011	Affx-30631738	rs763317	2	7	55095197	55095197	+	0	p11.2	TCTAAATGACCATGAGGAAACCTGGAATGTCAAAG[A/G]TAAAGTGCAACACATTCTGCATTTAAAAATTAAAA	A	G	A	G	ENST00000275493 // intron // 0 // Hs.488293 // EGFR // 1956 // epidermal growth factor receptor /// ENST00000342916 // intron // 0 // Hs.488293 // EGFR // 1956 // epidermal growth factor receptor /// ENST00000344576 // intron // 0 // Hs.488293 // EGFR // 1956 // epidermal growth factor receptor /// ENST00000420316 // intron // 0 // Hs.488293 // EGFR // 1956 // epidermal growth factor receptor ///…	76.3337 // D7S2542 // D7S2550 // --- // --- // deCODE /// 75.3919 // D7S2542 // D7S2550 // AFMA044YB9 // AFM102YA1 // Marshfield /// 66.9456 // D7S2542 // D7S2550 // --- // --- // SLM1	D7S793 // downstream // 26781 /// D7S2357 // upstream // 27601	0.4040 // 0.5960 // CEU /// 0.2282 // 0.7718 // CHB /// 0.1923 // 0.8077 // JPT /// 0.3935 // 0.6065 // YRI	0.4242 // CEU /// 0.3592 // CHB /// 0.3269 // JPT /// 0.5093 // YRI	198 // CEU /// 206 // CHB /// 208 // JPT /// 216 // YRI	YES	same	1	0	A // CEU /// A // CHB /// A // JPT /// A // YRI	0.4040 // CEU /// 0.2282 // CHB /// 0.1923 // JPT /// 0.3935 // YRI	131550 // Nonsmall cell lung cancer, response to tyrosine kinase inhibitor in // 211980 // intron /// 131550 // Adenocarcinoma of lung, response to tyrosine kinase inhibitor in // 211980 // intron /// 131550 // {Nonsmall cell lung cancer, susceptibility to} // 211980 // intron	---	---	A // G	2	rs763317
AX-11419384	Affx-30631785	rs28557040	2	7	55097774	55097774	+	0	p11.2	AGCTTTCCAGATTGGGAGGTGAGGGACCCAGGCTC[A/G]GAGCGATTCTGCTGTTGTCCGTAATCACCAGGCTG	A	G	A	G	ENST00000275493 // intron // 0 // Hs.488293 // EGFR // 1956 // epidermal growth factor receptor /// ENST00000342916 // intron // 0 // Hs.488293 // EGFR // 1956 // epidermal growth factor receptor /// ENST00000344576 // intron // 0 // Hs.488293 // EGFR // 1956 // epidermal growth factor receptor /// ENST00000420316 // intron // 0 // Hs.488293 // EGFR // 1956 // epidermal growth factor receptor ///…	76.3357 // D7S2542 // D7S2550 // --- // --- // deCODE /// 75.3956 // D7S2542 // D7S2550 // AFMA044YB9 // AFM102YA1 // Marshfield /// 66.9497 // D7S2542 // D7S2550 // --- // --- // SLM1	D7S793 // downstream // 29358 /// D7S2357 // upstream // 25024	0.9747 // 0.0253 // CEU /// 0.9126 // 0.0874 // CHB /// 0.9327 // 0.0673 // JPT /// 0.7778 // 0.2222 // YRI	0.0505 // CEU /// 0.1748 // CHB /// 0.1154 // JPT /// 0.3519 // YRI	198 // CEU /// 206 // CHB /// 208 // JPT /// 216 // YRI	---	same	1	0	G // CEU /// G // CHB /// G // JPT /// G // YRI	0.0253 // CEU /// 0.0874 // CHB /// 0.0673 // JPT /// 0.2222 // YRI	131550 // Nonsmall cell lung cancer, response to tyrosine kinase inhibitor in // 211980 // intron /// 131550 // Adenocarcinoma of lung, response to tyrosine kinase inhibitor in // 211980 // intron /// 131550 // {Nonsmall cell lung cancer, susceptibility to} // 211980 // intron	---	---	A // G	2	rs28557040
AX-11597008	Affx-30631828	---	2	7	55101501	55101501	+	0	p11.2	GGACTCTCAGGTGACATCCCACCAACCCTCACTTT[C/G]CTTCCCTGGTGGGTCTCACTTTCCCTCAAGAGTGT	C	G	G	C	ENST00000275493 // intron // 0 // Hs.488293 // EGFR // 1956 // epidermal growth factor receptor /// ENST00000342916 // intron // 0 // Hs.488293 // EGFR // 1956 // epidermal growth factor receptor /// ENST00000344576 // intron // 0 // Hs.488293 // EGFR // 1956 // epidermal growth factor receptor /// ENST00000420316 // intron // 0 // Hs.488293 // EGFR // 1956 // epidermal growth factor receptor ///…	76.3386 // D7S2542 // D7S2550 // --- // --- // deCODE /// 75.4008 // D7S2542 // D7S2550 // AFMA044YB9 // AFM102YA1 // Marshfield /// 66.9557 // D7S2542 // D7S2550 // --- // --- // SLM1	D7S793 // downstream // 33085 /// D7S2357 // upstream // 21297	---	---	---	---	---	2	0	---	---	131550 // Nonsmall cell lung cancer, response to tyrosine kinase inhibitor in // 211980 // intron /// 131550 // Adenocarcinoma of lung, response to tyrosine kinase inhibitor in // 211980 // intron /// 131550 // {Nonsmall cell lung cancer, susceptibility to} // 211980 // intron	---	---	C // G	2	rs6956366
AX-11312304	Affx-30631929	rs17172425	2	7	55110452	55110452	+	0	p11.2	TCTGAGTAAAATAATGATAACAGGTCAAACTTTGC[A/G]GTCCCACGTGAGGCTGGAGATGCGTATTGTCTTGA	A	G	G	A	ENST00000275493 // intron // 0 // Hs.488293 // EGFR // 1956 // epidermal growth factor receptor /// ENST00000342916 // intron // 0 // Hs.488293 // EGFR // 1956 // epidermal growth factor receptor /// ENST00000344576 // intron // 0 // Hs.488293 // EGFR // 1956 // epidermal growth factor receptor /// ENST00000420316 // intron // 0 // Hs.488293 // EGFR // 1956 // epidermal growth factor receptor ///…	76.3455 // D7S2542 // D7S2550 // --- // --- // deCODE /// 75.4135 // D7S2542 // D7S2550 // AFMA044YB9 // AFM102YA1 // Marshfield /// 66.9700 // D7S2542 // D7S2550 // --- // --- // SLM1	D7S793 // downstream // 42036 /// D7S2357 // upstream // 12346	0.0101 // 0.9899 // CEU /// 0.0485 // 0.9515 // CHB /// 0.0337 // 0.9663 // JPT /// 0.1019 // 0.8981 // YRI	0.0202 // CEU /// 0.0971 // CHB /// 0.0673 // JPT /// 0.1852 // YRI	198 // CEU /// 206 // CHB /// 208 // JPT /// 216 // YRI	YES	same	1	0	A // CEU /// A // CHB /// A // JPT /// A // YRI	0.0101 // CEU /// 0.0485 // CHB /// 0.0337 // JPT /// 0.1019 // YRI	131550 // Nonsmall cell lung cancer, response to tyrosine kinase inhibitor in // 211980 // intron /// 131550 // Adenocarcinoma of lung, response to tyrosine kinase inhibitor in // 211980 // intron /// 131550 // {Nonsmall cell lung cancer, susceptibility to} // 211980 // intron	---	---	A // G	2	rs17172425
AX-11173424	Affx-30631959	rs11760406	2	7	55112410	55112410	+	0	p11.2	TGTGAGCTAGAGTCCAGTAACACTTGTTTCCCGCC[A/G]CCCCCCGCATAACTCGTGTGTCCTAAAATACAATA	A	G	G	A	ENST00000275493 // intron // 0 // Hs.488293 // EGFR // 1956 // epidermal growth factor receptor /// ENST00000342916 // intron // 0 // Hs.488293 // EGFR // 1956 // epidermal growth factor receptor /// ENST00000344576 // intron // 0 // Hs.488293 // EGFR // 1956 // epidermal growth factor receptor /// ENST00000420316 // intron // 0 // Hs.488293 // EGFR // 1956 // epidermal growth factor receptor ///…	76.3470 // D7S2542 // D7S2550 // --- // --- // deCODE /// 75.4163 // D7S2542 // D7S2550 // AFMA044YB9 // AFM102YA1 // Marshfield /// 66.9731 // D7S2542 // D7S2550 // --- // --- // SLM1	D7S793 // downstream // 43994 /// D7S2357 // upstream // 10388	0.2778 // 0.7222 // CEU /// 0.8592 // 0.1408 // CHB /// 0.8846 // 0.1154 // JPT /// 0.0324 // 0.9676 // YRI	0.3535 // CEU /// 0.2621 // CHB /// 0.2115 // JPT /// 0.0648 // YRI	198 // CEU /// 206 // CHB /// 208 // JPT /// 216 // YRI	YES	same	1	0	A // CEU /// G // CHB /// G // JPT /// A // YRI	0.2778 // CEU /// 0.1408 // CHB /// 0.1154 // JPT /// 0.0324 // YRI	131550 // Nonsmall cell lung cancer, response to tyrosine kinase inhibitor in // 211980 // intron /// 131550 // Adenocarcinoma of lung, response to tyrosine kinase inhibitor in // 211980 // intron /// 131550 // {Nonsmall cell lung cancer, susceptibility to} // 211980 // intron	---	---	A // G	2	rs11760406
AX-11184635	Affx-30631962	rs11971773	2	7	55112698	55112698	+	0	p11.2	AAAGTCCTGATGCAGACATTCCGGCCATCTAGAAA[A/G]GCATGCAGACAAGCCATCCAGCTGGCATGATCCTG	A	G	G	A	ENST00000275493 // intron // 0 // Hs.488293 // EGFR // 1956 // epidermal growth factor receptor /// ENST00000342916 // intron // 0 // Hs.488293 // EGFR // 1956 // epidermal growth factor receptor /// ENST00000344576 // intron // 0 // Hs.488293 // EGFR // 1956 // epidermal growth factor receptor /// ENST00000420316 // intron // 0 // Hs.488293 // EGFR // 1956 // epidermal growth factor receptor ///…	76.3472 // D7S2542 // D7S2550 // --- // --- // deCODE /// 75.4167 // D7S2542 // D7S2550 // AFMA044YB9 // AFM102YA1 // Marshfield /// 66.9736 // D7S2542 // D7S2550 // --- // --- // SLM1	D7S793 // downstream // 44282 /// D7S2357 // upstream // 10100	0.0101 // 0.9899 // CEU /// 0.0485 // 0.9515 // CHB /// 0.0337 // 0.9663 // JPT /// 0.1019 // 0.8981 // YRI	0.0202 // CEU /// 0.0971 // CHB /// 0.0673 // JPT /// 0.1852 // YRI	198 // CEU /// 206 // CHB /// 208 // JPT /// 216 // YRI	YES	same	1	0	A // CEU /// A // CHB /// A // JPT /// A // YRI	0.0101 // CEU /// 0.0485 // CHB /// 0.0337 // JPT /// 0.1019 // YRI	131550 // Nonsmall cell lung cancer, response to tyrosine kinase inhibitor in // 211980 // intron /// 131550 // Adenocarcinoma of lung, response to tyrosine kinase inhibitor in // 211980 // intron /// 131550 // {Nonsmall cell lung cancer, susceptibility to} // 211980 // intron	---	---	A // G	2	rs11971773
AX-11632076	Affx-30632160	---	2	7	55127784	55127784	+	0	p11.2	CGTGGGGAAAACCTACAGACGATTCTGAGAAAGGC[G/T]CACAGGGACACCCTCTGCCCCTAAAAGAACAATTT	T	G	T	G	ENST00000275493 // intron // 0 // Hs.488293 // EGFR // 1956 // epidermal growth factor receptor /// ENST00000342916 // intron // 0 // Hs.488293 // EGFR // 1956 // epidermal growth factor receptor /// ENST00000344576 // intron // 0 // Hs.488293 // EGFR // 1956 // epidermal growth factor receptor /// ENST00000420316 // intron // 0 // Hs.488293 // EGFR // 1956 // epidermal growth factor receptor ///…	76.3589 // D7S2542 // D7S2550 // --- // --- // deCODE /// 75.4380 // D7S2542 // D7S2550 // AFMA044YB9 // AFM102YA1 // Marshfield /// 66.9978 // D7S2542 // D7S2550 // --- // --- // SLM1	D7S2357 // downstream // 4986 /// D7S2550 // upstream // 1394	---	---	---	---	---	1	0	---	---	131550 // Nonsmall cell lung cancer, response to tyrosine kinase inhibitor in // 211980 // intron /// 131550 // Adenocarcinoma of lung, response to tyrosine kinase inhibitor in // 211980 // intron /// 131550 // {Nonsmall cell lung cancer, susceptibility to} // 211980 // intron	---	---	T // G	2	rs759167
AX-12386009	Affx-30632231	rs10234806	2	7	55132080	55132080	+	0	p11.2	TGCAATTTCACTTATCCAGAATTGGCTGTTGTTCT[C/T]AGAGCAGCTTGTGTTGCCTTGTTAAGGAGAATATG	T	C	C	T	ENST00000275493 // intron // 0 // Hs.488293 // EGFR // 1956 // epidermal growth factor receptor /// ENST00000342916 // intron // 0 // Hs.488293 // EGFR // 1956 // epidermal growth factor receptor /// ENST00000344576 // intron // 0 // Hs.488293 // EGFR // 1956 // epidermal growth factor receptor /// ENST00000420316 // intron // 0 // Hs.488293 // EGFR // 1956 // epidermal growth factor receptor ///…	76.3657 // D7S2550 // D7S659 // --- // --- // deCODE /// 75.4405 // D7S2550 // D7S2429 // AFM102YA1 // AFMA153TF5 // Marshfield /// 67.0028 // D7S2550 // D7S659 // --- // --- // SLM1	D7S2550 // downstream // 2902 /// D7S1988 // upstream // 53013	0.1919 // 0.8081 // CEU /// 0.0437 // 0.9563 // CHB /// 0.0337 // 0.9663 // JPT /// 0.4444 // 0.5556 // YRI	0.3030 // CEU /// 0.0874 // CHB /// 0.0673 // JPT /// 0.4815 // YRI	198 // CEU /// 206 // CHB /// 208 // JPT /// 216 // YRI	YES	same	1	0	T // CEU /// T // CHB /// T // JPT /// T // YRI	0.1919 // CEU /// 0.0437 // CHB /// 0.0337 // JPT /// 0.4444 // YRI	131550 // Nonsmall cell lung cancer, response to tyrosine kinase inhibitor in // 211980 // intron /// 131550 // Adenocarcinoma of lung, response to tyrosine kinase inhibitor in // 211980 // intron /// 131550 // {Nonsmall cell lung cancer, susceptibility to} // 211980 // intron	---	---	T // C	2	rs10234806
AX-11383642	Affx-30632285	rs2302534	2	7	55136397	55136397	+	0	p11.2	TACCCATCATGCACAGATGGCTGAAGTATTGAGAA[C/T]GCTCCAGTGACCGGGAGGCAATAGTCTGTCCACAT	T	C	C	T	ENST00000275493 // intron // 0 // Hs.488293 // EGFR // 1956 // epidermal growth factor receptor /// ENST00000342916 // intron // 0 // Hs.488293 // EGFR // 1956 // epidermal growth factor receptor /// ENST00000344576 // intron // 0 // Hs.488293 // EGFR // 1956 // epidermal growth factor receptor /// ENST00000420316 // intron // 0 // Hs.488293 // EGFR // 1956 // epidermal growth factor receptor ///…	76.3742 // D7S2550 // D7S659 // --- // --- // deCODE /// 75.4412 // D7S2550 // D7S2429 // AFM102YA1 // AFMA153TF5 // Marshfield /// 67.0069 // D7S2550 // D7S659 // --- // --- // SLM1	D7S2550 // downstream // 7219 /// D7S1988 // upstream // 48696	0.4848 // 0.5152 // CEU /// 0.9320 // 0.0680 // CHB /// 0.9567 // 0.0433 // JPT /// 0.4306 // 0.5694 // YRI	0.4848 // CEU /// 0.1165 // CHB /// 0.0865 // JPT /// 0.5093 // YRI	198 // CEU /// 206 // CHB /// 208 // JPT /// 216 // YRI	---	same	1	0	T // CEU /// C // CHB /// C // JPT /// T // YRI	0.4848 // CEU /// 0.0680 // CHB /// 0.0433 // JPT /// 0.4306 // YRI	131550 // Nonsmall cell lung cancer, response to tyrosine kinase inhibitor in // 211980 // intron /// 131550 // Adenocarcinoma of lung, response to tyrosine kinase inhibitor in // 211980 // intron /// 131550 // {Nonsmall cell lung cancer, susceptibility to} // 211980 // intron	---	---	T // C	2	rs2302534
AX-11312305	Affx-30632344	rs17172432	2	7	55141317	55141317	+	0	p11.2	TTAATTTGGAATTTACTATCAAATCTCAGTTGTTA[C/T]GGGCATTTATAGCTATTAATACTTCGTCCCATGTG	T	C	T	C	ENST00000275493 // intron // 0 // Hs.488293 // EGFR // 1956 // epidermal growth factor receptor /// ENST00000342916 // intron // 0 // Hs.488293 // EGFR // 1956 // epidermal growth factor receptor /// ENST00000344576 // intron // 0 // Hs.488293 // EGFR // 1956 // epidermal growth factor receptor /// ENST00000420316 // intron // 0 // Hs.488293 // EGFR // 1956 // epidermal growth factor receptor ///…	76.3839 // D7S2550 // D7S659 // --- // --- // deCODE /// 75.4421 // D7S2550 // D7S2429 // AFM102YA1 // AFMA153TF5 // Marshfield /// 67.0116 // D7S2550 // D7S659 // --- // --- // SLM1	D7S2550 // downstream // 12139 /// D7S1988 // upstream // 43776	0.7677 // 0.2323 // CEU /// 0.8932 // 0.1068 // CHB /// 0.9038 // 0.0962 // JPT /// 0.3519 // 0.6481 // YRI	0.3030 // CEU /// 0.2136 // CHB /// 0.1923 // JPT /// 0.4444 // YRI	198 // CEU /// 206 // CHB /// 208 // JPT /// 216 // YRI	YES	same	1	0	C // CEU /// C // CHB /// C // JPT /// T // YRI	0.2323 // CEU /// 0.1068 // CHB /// 0.0962 // JPT /// 0.3519 // YRI	131550 // Nonsmall cell lung cancer, response to tyrosine kinase inhibitor in // 211980 // intron /// 131550 // Adenocarcinoma of lung, response to tyrosine kinase inhibitor in // 211980 // intron /// 131550 // {Nonsmall cell lung cancer, susceptibility to} // 211980 // intron	---	---	T // C	2	rs17172432
AX-11312306	Affx-30632392	rs17172434	2	7	55144430	55144430	+	0	p11.2	GTAGTTTCTTTCCCTTTGAACTTCATTAGTAGAGC[A/G]CATGGTTCATTCACTCCTGAAGAGTTCTTCGTATG	A	G	A	G	ENST00000275493 // intron // 0 // Hs.488293 // EGFR // 1956 // epidermal growth factor receptor /// ENST00000342916 // intron // 0 // Hs.488293 // EGFR // 1956 // epidermal growth factor receptor /// ENST00000344576 // intron // 0 // Hs.488293 // EGFR // 1956 // epidermal growth factor receptor /// ENST00000420316 // intron // 0 // Hs.488293 // EGFR // 1956 // epidermal growth factor receptor ///…	76.3900 // D7S2550 // D7S659 // --- // --- // deCODE /// 75.4426 // D7S2550 // D7S2429 // AFM102YA1 // AFMA153TF5 // Marshfield /// 67.0146 // D7S2550 // D7S659 // --- // --- // SLM1	D7S2550 // downstream // 15252 /// D7S1988 // upstream // 40663	0.9596 // 0.0404 // CEU /// 0.9029 // 0.0971 // CHB /// 0.9087 // 0.0913 // JPT /// 0.8056 // 0.1944 // YRI	0.0808 // CEU /// 0.1942 // CHB /// 0.1827 // JPT /// 0.3519 // YRI	198 // CEU /// 206 // CHB /// 208 // JPT /// 216 // YRI	YES	same	1	0	G // CEU /// G // CHB /// G // JPT /// G // YRI	0.0404 // CEU /// 0.0971 // CHB /// 0.0913 // JPT /// 0.1944 // YRI	131550 // Nonsmall cell lung cancer, response to tyrosine kinase inhibitor in // 211980 // intron /// 131550 // Adenocarcinoma of lung, response to tyrosine kinase inhibitor in // 211980 // intron /// 131550 // {Nonsmall cell lung cancer, susceptibility to} // 211980 // intron	---	---	A // G	2	rs17172434
AX-42227273	Affx-30632553	rs2302535	2	7	55154688	55154688	+	0	p11.2	TGCAGGCAGGAAATGAGAAGTCATTTTTCAGGGTC[A/C]TTCAGGAAGTCATCCAGAGTTATAATGGCCCATTA	A	C	A	C	ENST00000275493 // intron // 0 // Hs.488293 // EGFR // 1956 // epidermal growth factor receptor /// ENST00000342916 // intron // 0 // Hs.488293 // EGFR // 1956 // epidermal growth factor receptor /// ENST00000344576 // intron // 0 // Hs.488293 // EGFR // 1956 // epidermal growth factor receptor /// ENST00000420316 // intron // 0 // Hs.488293 // EGFR // 1956 // epidermal growth factor receptor ///…	76.4102 // D7S2550 // D7S659 // --- // --- // deCODE /// 75.4444 // D7S2550 // D7S2429 // AFM102YA1 // AFMA153TF5 // Marshfield /// 67.0244 // D7S2550 // D7S659 // --- // --- // SLM1	D7S2550 // downstream // 25510 /// D7S1988 // upstream // 30405	0.7020 // 0.2980 // CEU /// 0.1214 // 0.8786 // CHB /// 0.1202 // 0.8798 // JPT /// 0.9769 // 0.0231 // YRI	0.3535 // CEU /// 0.2233 // CHB /// 0.2019 // JPT /// 0.0463 // YRI	198 // CEU /// 206 // CHB /// 208 // JPT /// 216 // YRI	YES	same	1	0	C // CEU /// A // CHB /// A // JPT /// C // YRI	0.2980 // CEU /// 0.1214 // CHB /// 0.1202 // JPT /// 0.0231 // YRI	131550 // Nonsmall cell lung cancer, response to tyrosine kinase inhibitor in // 211980 // intron /// 131550 // Adenocarcinoma of lung, response to tyrosine kinase inhibitor in // 211980 // intron /// 131550 // {Nonsmall cell lung cancer, susceptibility to} // 211980 // intron	---	---	A // C	2	rs2302535
AX-15719066	Affx-30632593	---	2	7	55155988	55155988	+	0	p11.2	GTAGGAGCGGATGGGGGAGGCCCCCTTCGCACAAA[A/G]AGCCCCATGAAAGAGTGCACAGTCCAGTCTATAAA	A	G	G	A	ENST00000275493 // intron // 0 // Hs.488293 // EGFR // 1956 // epidermal growth factor receptor /// ENST00000342916 // intron // 0 // Hs.488293 // EGFR // 1956 // epidermal growth factor receptor /// ENST00000344576 // intron // 0 // Hs.488293 // EGFR // 1956 // epidermal growth factor receptor /// ENST00000420316 // intron // 0 // Hs.488293 // EGFR // 1956 // epidermal growth factor receptor ///…	76.4127 // D7S2550 // D7S659 // --- // --- // deCODE /// 75.4446 // D7S2550 // D7S2429 // AFM102YA1 // AFMA153TF5 // Marshfield /// 67.0256 // D7S2550 // D7S659 // --- // --- // SLM1	D7S2550 // downstream // 26810 /// D7S1988 // upstream // 29105	0.0303 // 0.9697 // CEU /// 0.0437 // 0.9563 // CHB /// 0.0433 // 0.9567 // JPT /// 0.0833 // 0.9167 // YRI	0.0606 // CEU /// 0.0874 // CHB /// 0.0865 // JPT /// 0.1667 // YRI	198 // CEU /// 206 // CHB /// 208 // JPT /// 216 // YRI	---	---	1	0	A // CEU /// A // CHB /// A // JPT /// A // YRI	0.0303 // CEU /// 0.0437 // CHB /// 0.0433 // JPT /// 0.0833 // YRI	131550 // Nonsmall cell lung cancer, response to tyrosine kinase inhibitor in // 211980 // intron /// 131550 // Adenocarcinoma of lung, response to tyrosine kinase inhibitor in // 211980 // intron /// 131550 // {Nonsmall cell lung cancer, susceptibility to} // 211980 // intron	---	---	A // G	2	rs11979255
AX-11152839	Affx-30632596	rs11238349	2	7	55156071	55156071	+	0	p11.2	AATGTGTGTAGGACTTCTTCCTGAAAAAGAGCGTG[A/G]TGCGTCCAGTACCTCCATGTTCATGGAACTTCCCA	A	G	G	A	ENST00000275493 // intron // 0 // Hs.488293 // EGFR // 1956 // epidermal growth factor receptor /// ENST00000342916 // intron // 0 // Hs.488293 // EGFR // 1956 // epidermal growth factor receptor /// ENST00000344576 // intron // 0 // Hs.488293 // EGFR // 1956 // epidermal growth factor receptor /// ENST00000420316 // intron // 0 // Hs.488293 // EGFR // 1956 // epidermal growth factor receptor ///…	76.4129 // D7S2550 // D7S659 // --- // --- // deCODE /// 75.4446 // D7S2550 // D7S2429 // AFM102YA1 // AFMA153TF5 // Marshfield /// 67.0257 // D7S2550 // D7S659 // --- // --- // SLM1	D7S2550 // downstream // 26893 /// D7S1988 // upstream // 29022	0.2879 // 0.7121 // CEU /// 0.8738 // 0.1262 // CHB /// 0.8702 // 0.1298 // JPT /// 0.0139 // 0.9861 // YRI	0.3333 // CEU /// 0.2330 // CHB /// 0.2212 // JPT /// 0.0278 // YRI	198 // CEU /// 206 // CHB /// 208 // JPT /// 216 // YRI	YES	same	1	0	A // CEU /// G // CHB /// G // JPT /// A // YRI	0.2879 // CEU /// 0.1262 // CHB /// 0.1298 // JPT /// 0.0139 // YRI	131550 // Nonsmall cell lung cancer, response to tyrosine kinase inhibitor in // 211980 // intron /// 131550 // Adenocarcinoma of lung, response to tyrosine kinase inhibitor in // 211980 // intron /// 131550 // {Nonsmall cell lung cancer, susceptibility to} // 211980 // intron	---	---	A // G	2	rs11238349
AX-36265981	Affx-30632609	rs202028278	2	7	55156803	55156803	+	0	p11.2	AAGGTCGATCATTTAGGTTTTGTTTATATTTTTGT[A/G]TATATGAGCTTATGTCATTCATACATATTGTTTTG	A	G	A	G	ENST00000275493 // intron // 0 // Hs.488293 // EGFR // 1956 // epidermal growth factor receptor /// ENST00000342916 // intron // 0 // Hs.488293 // EGFR // 1956 // epidermal growth factor receptor /// ENST00000344576 // intron // 0 // Hs.488293 // EGFR // 1956 // epidermal growth factor receptor /// ENST00000420316 // intron // 0 // Hs.488293 // EGFR // 1956 // epidermal growth factor receptor ///…	76.4144 // D7S2550 // D7S659 // --- // --- // deCODE /// 75.4447 // D7S2550 // D7S2429 // AFM102YA1 // AFMA153TF5 // Marshfield /// 67.0264 // D7S2550 // D7S659 // --- // --- // SLM1	D7S2550 // downstream // 27625 /// D7S1988 // upstream // 28290	0.6869 // 0.3131 // CEU /// 0.1214 // 0.8786 // CHB /// 0.1298 // 0.8702 // JPT /// 0.9769 // 0.0231 // YRI	0.3636 // CEU /// 0.2233 // CHB /// 0.2212 // JPT /// 0.0463 // YRI	198 // CEU /// 206 // CHB /// 208 // JPT /// 216 // YRI	---	same	1	0	G // CEU /// A // CHB /// A // JPT /// G // YRI	0.3131 // CEU /// 0.1214 // CHB /// 0.1298 // JPT /// 0.0231 // YRI	131550 // Nonsmall cell lung cancer, response to tyrosine kinase inhibitor in // 211980 // intron /// 131550 // Adenocarcinoma of lung, response to tyrosine kinase inhibitor in // 211980 // intron /// 131550 // {Nonsmall cell lung cancer, susceptibility to} // 211980 // intron	---	---	A // G	2	rs202028278
AX-15719076	Affx-30632646	---	2	7	55159349	55159349	+	0	p11.2	GAGTTCCATTAATTGACAATACAAGTCCCTACTAC[A/G]TTCTAAAATCTGGTCCTGACTAGTGGCAAGCCGGG	A	G	A	G	ENST00000275493 // intron // 0 // Hs.488293 // EGFR // 1956 // epidermal growth factor receptor /// ENST00000342916 // intron // 0 // Hs.488293 // EGFR // 1956 // epidermal growth factor receptor /// ENST00000344576 // intron // 0 // Hs.488293 // EGFR // 1956 // epidermal growth factor receptor /// ENST00000420316 // intron // 0 // Hs.488293 // EGFR // 1956 // epidermal growth factor receptor ///…	76.4194 // D7S2550 // D7S659 // --- // --- // deCODE /// 75.4452 // D7S2550 // D7S2429 // AFM102YA1 // AFMA153TF5 // Marshfield /// 67.0288 // D7S2550 // D7S659 // --- // --- // SLM1	D7S2550 // downstream // 30171 /// D7S1988 // upstream // 25744	0.7929 // 0.2071 // CEU /// 0.9903 // 0.0097 // CHB /// 1.0000 // 0.0000 // JPT /// 0.6389 // 0.3611 // YRI	0.3131 // CEU /// 0.0194 // CHB /// 0.0000 // JPT /// 0.4815 // YRI	198 // CEU /// 206 // CHB /// 208 // JPT /// 216 // YRI	---	---	1	0	G // CEU /// G // CHB /// G // JPT /// G // YRI	0.2071 // CEU /// 0.0097 // CHB /// 0.0000 // JPT /// 0.3611 // YRI	131550 // Nonsmall cell lung cancer, response to tyrosine kinase inhibitor in // 211980 // intron /// 131550 // Adenocarcinoma of lung, response to tyrosine kinase inhibitor in // 211980 // intron /// 131550 // {Nonsmall cell lung cancer, susceptibility to} // 211980 // intron	---	---	A // G	2	rs11979158
AX-42227287	Affx-30632683	rs4947972	2	7	55161043	55161043	+	0	p11.2	TCTGTGCTTTTTAAAAATGGAATTGCTTTTGTGTT[C/G]GGAATTGTGCTGTTCATTTTTACTCTACCTCGTTT	C	G	G	C	ENST00000275493 // intron // 0 // Hs.488293 // EGFR // 1956 // epidermal growth factor receptor /// ENST00000342916 // intron // 0 // Hs.488293 // EGFR // 1956 // epidermal growth factor receptor /// ENST00000344576 // intron // 0 // Hs.488293 // EGFR // 1956 // epidermal growth factor receptor /// ENST00000420316 // intron // 0 // Hs.488293 // EGFR // 1956 // epidermal growth factor receptor ///…	76.4227 // D7S2550 // D7S659 // --- // --- // deCODE /// 75.4455 // D7S2550 // D7S2429 // AFM102YA1 // AFMA153TF5 // Marshfield /// 67.0304 // D7S2550 // D7S659 // --- // --- // SLM1	D7S2550 // downstream // 31865 /// D7S1988 // upstream // 24050	0.2677 // 0.7323 // CEU /// 0.8738 // 0.1262 // CHB /// 0.8750 // 0.1250 // JPT /// 0.0278 // 0.9722 // YRI	0.3535 // CEU /// 0.2330 // CHB /// 0.2115 // JPT /// 0.0556 // YRI	198 // CEU /// 206 // CHB /// 208 // JPT /// 216 // YRI	YES	same	2	0	C // CEU /// G // CHB /// G // JPT /// C // YRI	0.2677 // CEU /// 0.1262 // CHB /// 0.1250 // JPT /// 0.0278 // YRI	131550 // Nonsmall cell lung cancer, response to tyrosine kinase inhibitor in // 211980 // intron /// 131550 // Adenocarcinoma of lung, response to tyrosine kinase inhibitor in // 211980 // intron /// 131550 // {Nonsmall cell lung cancer, susceptibility to} // 211980 // intron	---	---	C // G	2	rs4947972
AX-11597147	Affx-30632693	rs6958497	2	7	55161746	55161746	+	0	p11.2	GTAGAGCGTGTGTAACGTAAAAAGATGAAACCCAT[C/T]GTACACAGCTGTGTACTGCCTCCTTGAAGTCAAAT	T	C	T	C	ENST00000275493 // intron // 0 // Hs.488293 // EGFR // 1956 // epidermal growth factor receptor /// ENST00000342916 // intron // 0 // Hs.488293 // EGFR // 1956 // epidermal growth factor receptor /// ENST00000344576 // intron // 0 // Hs.488293 // EGFR // 1956 // epidermal growth factor receptor /// ENST00000420316 // intron // 0 // Hs.488293 // EGFR // 1956 // epidermal growth factor receptor ///…	76.4241 // D7S2550 // D7S659 // --- // --- // deCODE /// 75.4456 // D7S2550 // D7S2429 // AFM102YA1 // AFMA153TF5 // Marshfield /// 67.0311 // D7S2550 // D7S659 // --- // --- // SLM1	D7S2550 // downstream // 32568 /// D7S1988 // upstream // 23347	0.9596 // 0.0404 // CEU /// 0.9272 // 0.0728 // CHB /// 0.9183 // 0.0817 // JPT /// 0.6250 // 0.3750 // YRI	0.0808 // CEU /// 0.1456 // CHB /// 0.1635 // JPT /// 0.5093 // YRI	198 // CEU /// 206 // CHB /// 208 // JPT /// 216 // YRI	YES	same	1	0	C // CEU /// C // CHB /// C // JPT /// C // YRI	0.0404 // CEU /// 0.0728 // CHB /// 0.0817 // JPT /// 0.3750 // YRI	131550 // Nonsmall cell lung cancer, response to tyrosine kinase inhibitor in // 211980 // intron /// 131550 // Adenocarcinoma of lung, response to tyrosine kinase inhibitor in // 211980 // intron /// 131550 // {Nonsmall cell lung cancer, susceptibility to} // 211980 // intron	---	---	T // C	2	rs6958497
AX-15719087	Affx-30632696	rs917880	2	7	55162011	55162011	+	0	p11.2	CGCAGCTGCCTGGTGCAAGAGCCAAGTTTGTGCAG[C/T]CTGCAGAGCACTCTTCCTGAGCTGTGGGCTGCCAG	T	C	C	T	ENST00000275493 // intron // 0 // Hs.488293 // EGFR // 1956 // epidermal growth factor receptor /// ENST00000342916 // intron // 0 // Hs.488293 // EGFR // 1956 // epidermal growth factor receptor /// ENST00000344576 // intron // 0 // Hs.488293 // EGFR // 1956 // epidermal growth factor receptor /// ENST00000420316 // intron // 0 // Hs.488293 // EGFR // 1956 // epidermal growth factor receptor ///…	76.4246 // D7S2550 // D7S659 // --- // --- // deCODE /// 75.4456 // D7S2550 // D7S2429 // AFM102YA1 // AFMA153TF5 // Marshfield /// 67.0314 // D7S2550 // D7S659 // --- // --- // SLM1	D7S2550 // downstream // 32833 /// D7S1988 // upstream // 23082	0.5051 // 0.4949 // CEU /// 0.1553 // 0.8447 // CHB /// 0.2067 // 0.7933 // JPT /// 0.6528 // 0.3472 // YRI	0.4646 // CEU /// 0.2524 // CHB /// 0.3173 // JPT /// 0.4537 // YRI	198 // CEU /// 206 // CHB /// 208 // JPT /// 216 // YRI	YES	same	1	0	C // CEU /// T // CHB /// T // JPT /// C // YRI	0.4949 // CEU /// 0.1553 // CHB /// 0.2067 // JPT /// 0.3472 // YRI	131550 // Nonsmall cell lung cancer, response to tyrosine kinase inhibitor in // 211980 // intron /// 131550 // Adenocarcinoma of lung, response to tyrosine kinase inhibitor in // 211980 // intron /// 131550 // {Nonsmall cell lung cancer, susceptibility to} // 211980 // intron	---	---	T // C	2	rs917880
AX-11184875	Affx-30632703	rs11977660	2	7	55162336	55162336	+	0	p11.2	CAAGACAGTCCAGCAACTTCCTTTCTAACTTCTCC[C/T]TTCACATATGCTGGATACTCCAAGACTTTGCATTT	T	C	T	C	ENST00000275493 // intron // 0 // Hs.488293 // EGFR // 1956 // epidermal growth factor receptor /// ENST00000342916 // intron // 0 // Hs.488293 // EGFR // 1956 // epidermal growth factor receptor /// ENST00000344576 // intron // 0 // Hs.488293 // EGFR // 1956 // epidermal growth factor receptor /// ENST00000420316 // intron // 0 // Hs.488293 // EGFR // 1956 // epidermal growth factor receptor ///…	76.4252 // D7S2550 // D7S659 // --- // --- // deCODE /// 75.4457 // D7S2550 // D7S2429 // AFM102YA1 // AFMA153TF5 // Marshfield /// 67.0317 // D7S2550 // D7S659 // --- // --- // SLM1	D7S2550 // downstream // 33158 /// D7S1988 // upstream // 22757	0.5101 // 0.4899 // CEU /// 0.3592 // 0.6408 // CHB /// 0.3317 // 0.6683 // JPT /// 0.8009 // 0.1991 // YRI	0.5152 // CEU /// 0.4272 // CHB /// 0.4135 // JPT /// 0.3241 // YRI	198 // CEU /// 206 // CHB /// 208 // JPT /// 216 // YRI	YES	same	1	0	C // CEU /// T // CHB /// T // JPT /// C // YRI	0.4899 // CEU /// 0.3592 // CHB /// 0.3317 // JPT /// 0.1991 // YRI	131550 // Nonsmall cell lung cancer, response to tyrosine kinase inhibitor in // 211980 // intron /// 131550 // Adenocarcinoma of lung, response to tyrosine kinase inhibitor in // 211980 // intron /// 131550 // {Nonsmall cell lung cancer, susceptibility to} // 211980 // intron	---	---	T // C	2	rs11977660
AX-11483513	Affx-30632727	rs3823585	2	7	55163737	55163737	+	0	p11.2	GCACACACGTGCAGATAAGGTAATATTAGCTAGTT[C/G]AGGAGGAGAAAGAGATAAAGATAAAGTAATATTAG	C	G	C	G	ENST00000275493 // intron // 0 // Hs.488293 // EGFR // 1956 // epidermal growth factor receptor /// ENST00000342916 // intron // 0 // Hs.488293 // EGFR // 1956 // epidermal growth factor receptor /// ENST00000344576 // intron // 0 // Hs.488293 // EGFR // 1956 // epidermal growth factor receptor /// ENST00000420316 // intron // 0 // Hs.488293 // EGFR // 1956 // epidermal growth factor receptor ///…	76.4280 // D7S2550 // D7S659 // --- // --- // deCODE /// 75.4459 // D7S2550 // D7S2429 // AFM102YA1 // AFMA153TF5 // Marshfield /// 67.0330 // D7S2550 // D7S659 // --- // --- // SLM1	D7S2550 // downstream // 34559 /// D7S1988 // upstream // 21356	0.6212 // 0.3788 // CEU /// 0.3058 // 0.6942 // CHB /// 0.3125 // 0.6875 // JPT /// 0.7778 // 0.2222 // YRI	0.4949 // CEU /// 0.3592 // CHB /// 0.4327 // JPT /// 0.2963 // YRI	198 // CEU /// 206 // CHB /// 208 // JPT /// 216 // YRI	YES	reverse	2	0	G // CEU /// C // CHB /// C // JPT /// G // YRI	0.3788 // CEU /// 0.3058 // CHB /// 0.3125 // JPT /// 0.2222 // YRI	131550 // Nonsmall cell lung cancer, response to tyrosine kinase inhibitor in // 211980 // intron /// 131550 // Adenocarcinoma of lung, response to tyrosine kinase inhibitor in // 211980 // intron /// 131550 // {Nonsmall cell lung cancer, susceptibility to} // 211980 // intron	---	---	C // G	2	rs3823585
AX-75165335	Affx-30632732	rs3735061	2	7	55163867	55163867	+	0	p11.2	GAAGATTCGATTTGAGGTGAGTTCAGCACAAAAGC[A/G]TATCCCAGGCCCTCTGGCTCCAACTGCAGCCCTTT	A	G	G	A	ENST00000275493 // intron // 0 // Hs.488293 // EGFR // 1956 // epidermal growth factor receptor /// ENST00000342916 // intron // 0 // Hs.488293 // EGFR // 1956 // epidermal growth factor receptor /// ENST00000344576 // intron // 0 // Hs.488293 // EGFR // 1956 // epidermal growth factor receptor /// ENST00000420316 // intron // 0 // Hs.488293 // EGFR // 1956 // epidermal growth factor receptor ///…	76.4283 // D7S2550 // D7S659 // --- // --- // deCODE /// 75.4459 // D7S2550 // D7S2429 // AFM102YA1 // AFMA153TF5 // Marshfield /// 67.0331 // D7S2550 // D7S659 // --- // --- // SLM1	D7S2550 // downstream // 34689 /// D7S1988 // upstream // 21226	0.0000 // 1.0000 // CEU /// 0.2136 // 0.7864 // CHB /// 0.1923 // 0.8077 // JPT /// 0.0046 // 0.9954 // YRI	0.0000 // CEU /// 0.2718 // CHB /// 0.3077 // JPT /// 0.0093 // YRI	198 // CEU /// 206 // CHB /// 208 // JPT /// 216 // YRI	YES	reverse	1	0	A // CEU /// A // CHB /// A // JPT /// A // YRI	0.0000 // CEU /// 0.2136 // CHB /// 0.1923 // JPT /// 0.0046 // YRI	131550 // Nonsmall cell lung cancer, response to tyrosine kinase inhibitor in // 211980 // intron /// 131550 // Adenocarcinoma of lung, response to tyrosine kinase inhibitor in // 211980 // intron /// 131550 // {Nonsmall cell lung cancer, susceptibility to} // 211980 // intron	---	---	A // G	2	rs3735061
AX-15719093	Affx-30632744	---	2	7	55164931	55164931	+	0	p11.2	GTGATTCTGGTGGTGTCTTTGCACTTCTTCAAGGC[A/C]GTACTGCCTGGAACGCAGAATCCCAGCCTCCTCTA	A	C	A	C	ENST00000275493 // intron // 0 // Hs.488293 // EGFR // 1956 // epidermal growth factor receptor /// ENST00000342916 // intron // 0 // Hs.488293 // EGFR // 1956 // epidermal growth factor receptor /// ENST00000344576 // intron // 0 // Hs.488293 // EGFR // 1956 // epidermal growth factor receptor /// ENST00000420316 // intron // 0 // Hs.488293 // EGFR // 1956 // epidermal growth factor receptor ///…	76.4303 // D7S2550 // D7S659 // --- // --- // deCODE /// 75.4461 // D7S2550 // D7S2429 // AFM102YA1 // AFMA153TF5 // Marshfield /// 67.0341 // D7S2550 // D7S659 // --- // --- // SLM1	D7S2550 // downstream // 35753 /// D7S1988 // upstream // 20162	---	---	---	---	---	1	0	---	---	131550 // Nonsmall cell lung cancer, response to tyrosine kinase inhibitor in // 211980 // intron /// 131550 // Adenocarcinoma of lung, response to tyrosine kinase inhibitor in // 211980 // intron /// 131550 // {Nonsmall cell lung cancer, susceptibility to} // 211980 // intron	---	---	A // C	2	---
AX-15719094	Affx-30632747	---	2	7	55164936	55164936	+	0	p11.2	TCTGGTGGTGTCTTTGCACTTCTTCAAGGCAGTAC[G/T]GCCTGGAACGCAGAATCCCAGCCTCCTCTATCCTC	T	G	T	G	ENST00000275493 // intron // 0 // Hs.488293 // EGFR // 1956 // epidermal growth factor receptor /// ENST00000342916 // intron // 0 // Hs.488293 // EGFR // 1956 // epidermal growth factor receptor /// ENST00000344576 // intron // 0 // Hs.488293 // EGFR // 1956 // epidermal growth factor receptor /// ENST00000420316 // intron // 0 // Hs.488293 // EGFR // 1956 // epidermal growth factor receptor ///…	76.4304 // D7S2550 // D7S659 // --- // --- // deCODE /// 75.4461 // D7S2550 // D7S2429 // AFM102YA1 // AFMA153TF5 // Marshfield /// 67.0342 // D7S2550 // D7S659 // --- // --- // SLM1	D7S2550 // downstream // 35758 /// D7S1988 // upstream // 20157	---	---	---	---	---	1	0	---	---	131550 // Nonsmall cell lung cancer, response to tyrosine kinase inhibitor in // 211980 // intron /// 131550 // Adenocarcinoma of lung, response to tyrosine kinase inhibitor in // 211980 // intron /// 131550 // {Nonsmall cell lung cancer, susceptibility to} // 211980 // intron	---	---	T // G	2	---
AX-11574249	Affx-30632793	rs6593205	2	7	55168692	55168692	+	0	p11.2	GCCTCACCTTTACCTGGTGCTTTTCCACCACACAA[A/G]ACTGTTTCTCCTCGTGCTGGCCTTGGGCTTGCAGA	A	G	A	G	ENST00000275493 // intron // 0 // Hs.488293 // EGFR // 1956 // epidermal growth factor receptor /// ENST00000342916 // intron // 0 // Hs.488293 // EGFR // 1956 // epidermal growth factor receptor /// ENST00000344576 // intron // 0 // Hs.488293 // EGFR // 1956 // epidermal growth factor receptor /// ENST00000420316 // intron // 0 // Hs.488293 // EGFR // 1956 // epidermal growth factor receptor ///…	76.4377 // D7S2550 // D7S659 // --- // --- // deCODE /// 75.4468 // D7S2550 // D7S2429 // AFM102YA1 // AFMA153TF5 // Marshfield /// 67.0377 // D7S2550 // D7S659 // --- // --- // SLM1	D7S2550 // downstream // 39514 /// D7S1988 // upstream // 16401	0.3535 // 0.6465 // CEU /// 0.0825 // 0.9175 // CHB /// 0.1058 // 0.8942 // JPT /// 0.1852 // 0.8148 // YRI	0.5051 // CEU /// 0.1456 // CHB /// 0.1923 // JPT /// 0.2963 // YRI	198 // CEU /// 206 // CHB /// 208 // JPT /// 216 // YRI	YES	same	1	0	A // CEU /// A // CHB /// A // JPT /// A // YRI	0.3535 // CEU /// 0.0825 // CHB /// 0.1058 // JPT /// 0.1852 // YRI	131550 // Nonsmall cell lung cancer, response to tyrosine kinase inhibitor in // 211980 // intron /// 131550 // Adenocarcinoma of lung, response to tyrosine kinase inhibitor in // 211980 // intron /// 131550 // {Nonsmall cell lung cancer, susceptibility to} // 211980 // intron	---	---	A // G	2	rs6593205
AX-15719112	Affx-30632830	rs2110290	2	7	55172768	55172768	+	0	p11.2	GGGTGCCCCTTTATAAAGTGCTTGTACAATGGATG[C/T]TTGCTTTTGATTTTGGATTTGGAGTCTAATGAATG	T	C	T	C	ENST00000275493 // intron // 0 // Hs.488293 // EGFR // 1956 // epidermal growth factor receptor /// ENST00000342916 // intron // 0 // Hs.488293 // EGFR // 1956 // epidermal growth factor receptor /// ENST00000344576 // intron // 0 // Hs.488293 // EGFR // 1956 // epidermal growth factor receptor /// ENST00000420316 // intron // 0 // Hs.488293 // EGFR // 1956 // epidermal growth factor receptor ///…	76.4458 // D7S2550 // D7S659 // --- // --- // deCODE /// 75.4475 // D7S2550 // D7S2429 // AFM102YA1 // AFMA153TF5 // Marshfield /// 67.0416 // D7S2550 // D7S659 // --- // --- // SLM1	D7S2550 // downstream // 43590 /// D7S1988 // upstream // 12325	0.6313 // 0.3687 // CEU /// 0.3058 // 0.6942 // CHB /// 0.3029 // 0.6971 // JPT /// 0.8009 // 0.1991 // YRI	0.4949 // CEU /// 0.4369 // CHB /// 0.4712 // JPT /// 0.3241 // YRI	198 // CEU /// 206 // CHB /// 208 // JPT /// 216 // YRI	YES	same	1	0	C // CEU /// T // CHB /// T // JPT /// C // YRI	0.3687 // CEU /// 0.3058 // CHB /// 0.3029 // JPT /// 0.1991 // YRI	131550 // Nonsmall cell lung cancer, response to tyrosine kinase inhibitor in // 211980 // intron /// 131550 // Adenocarcinoma of lung, response to tyrosine kinase inhibitor in // 211980 // intron /// 131550 // {Nonsmall cell lung cancer, susceptibility to} // 211980 // intron	---	---	T // C	2	rs2110290
AX-11222206	Affx-30632839	rs12671550	2	7	55173675	55173675	+	0	p11.2	TGACAAAATTTTAAGCATAACATGAGAAGGGCTGA[C/G]ACACATAGATTTCTGTGTGCTTACTTGAAAACAAC	C	G	C	G	ENST00000275493 // intron // 0 // Hs.488293 // EGFR // 1956 // epidermal growth factor receptor /// ENST00000342916 // intron // 0 // Hs.488293 // EGFR // 1956 // epidermal growth factor receptor /// ENST00000344576 // intron // 0 // Hs.488293 // EGFR // 1956 // epidermal growth factor receptor /// ENST00000420316 // intron // 0 // Hs.488293 // EGFR // 1956 // epidermal growth factor receptor ///…	76.4475 // D7S2550 // D7S659 // --- // --- // deCODE /// 75.4476 // D7S2550 // D7S2429 // AFM102YA1 // AFMA153TF5 // Marshfield /// 67.0425 // D7S2550 // D7S659 // --- // --- // SLM1	D7S2550 // downstream // 44497 /// D7S1988 // upstream // 11418	0.6515 // 0.3485 // CEU /// 0.3058 // 0.6942 // CHB /// 0.3077 // 0.6923 // JPT /// 0.8009 // 0.1991 // YRI	0.4747 // CEU /// 0.4369 // CHB /// 0.4808 // JPT /// 0.3241 // YRI	198 // CEU /// 206 // CHB /// 208 // JPT /// 216 // YRI	YES	same	2	0	G // CEU /// C // CHB /// C // JPT /// G // YRI	0.3485 // CEU /// 0.3058 // CHB /// 0.3077 // JPT /// 0.1991 // YRI	131550 // Nonsmall cell lung cancer, response to tyrosine kinase inhibitor in // 211980 // intron /// 131550 // Adenocarcinoma of lung, response to tyrosine kinase inhibitor in // 211980 // intron /// 131550 // {Nonsmall cell lung cancer, susceptibility to} // 211980 // intron	---	---	C // G	2	rs12671550
AX-11317956	Affx-30632868	rs17289413	2	7	55176695	55176695	+	0	p11.2	GTAAACATATAAATCAGCAGGATACATTGTGAGGA[C/T]GGTCATTGCTCAGTGAGACTGCAATAGAGTGATAC	T	C	C	T	ENST00000275493 // intron // 0 // Hs.488293 // EGFR // 1956 // epidermal growth factor receptor /// ENST00000342916 // intron // 0 // Hs.488293 // EGFR // 1956 // epidermal growth factor receptor /// ENST00000344576 // intron // 0 // Hs.488293 // EGFR // 1956 // epidermal growth factor receptor /// ENST00000420316 // intron // 0 // Hs.488293 // EGFR // 1956 // epidermal growth factor receptor ///…	76.4535 // D7S2550 // D7S659 // --- // --- // deCODE /// 75.4481 // D7S2550 // D7S2429 // AFM102YA1 // AFMA153TF5 // Marshfield /// 67.0454 // D7S2550 // D7S659 // --- // --- // SLM1	D7S2550 // downstream // 47517 /// D7S1988 // upstream // 8398	0.0505 // 0.9495 // CEU /// 0.2233 // 0.7767 // CHB /// 0.2115 // 0.7885 // JPT /// 0.0000 // 1.0000 // YRI	0.1010 // CEU /// 0.3301 // CHB /// 0.3462 // JPT /// 0.0000 // YRI	198 // CEU /// 206 // CHB /// 208 // JPT /// 216 // YRI	---	same	1	0	T // CEU /// T // CHB /// T // JPT /// T // YRI	0.0505 // CEU /// 0.2233 // CHB /// 0.2115 // JPT /// 0.0000 // YRI	131550 // Nonsmall cell lung cancer, response to tyrosine kinase inhibitor in // 211980 // intron /// 131550 // Adenocarcinoma of lung, response to tyrosine kinase inhibitor in // 211980 // intron /// 131550 // {Nonsmall cell lung cancer, susceptibility to} // 211980 // intron	---	---	T // C	2	rs17289413
AX-15719113	Affx-30632894	rs12668175	2	7	55178579	55178579	+	0	p11.2	TGGAGAAGCATTTCAGGGCCAAGATGGGAGTGATT[G/T]CATTTTCCATTGACACTATGCAGAAATGAAGGGGA	T	G	T	G	ENST00000275493 // intron // 0 // Hs.488293 // EGFR // 1956 // epidermal growth factor receptor /// ENST00000342916 // intron // 0 // Hs.488293 // EGFR // 1956 // epidermal growth factor receptor /// ENST00000344576 // intron // 0 // Hs.488293 // EGFR // 1956 // epidermal growth factor receptor /// ENST00000420316 // intron // 0 // Hs.488293 // EGFR // 1956 // epidermal growth factor receptor ///…	76.4572 // D7S2550 // D7S659 // --- // --- // deCODE /// 75.4485 // D7S2550 // D7S2429 // AFM102YA1 // AFMA153TF5 // Marshfield /// 67.0472 // D7S2550 // D7S659 // --- // --- // SLM1	D7S2550 // downstream // 49401 /// D7S1988 // upstream // 6514	0.9444 // 0.0556 // CEU /// 0.5485 // 0.4515 // CHB /// 0.5000 // 0.5000 // JPT /// 0.9491 // 0.0509 // YRI	0.1111 // CEU /// 0.5728 // CHB /// 0.5577 // JPT /// 0.0833 // YRI	198 // CEU /// 206 // CHB /// 208 // JPT /// 216 // YRI	YES	same	1	0	G // CEU /// G // CHB /// T // JPT /// G // YRI	0.0556 // CEU /// 0.4515 // CHB /// 0.5000 // JPT /// 0.0509 // YRI	131550 // Nonsmall cell lung cancer, response to tyrosine kinase inhibitor in // 211980 // intron /// 131550 // Adenocarcinoma of lung, response to tyrosine kinase inhibitor in // 211980 // intron /// 131550 // {Nonsmall cell lung cancer, susceptibility to} // 211980 // intron	---	---	T // G	2	rs12668175
AX-11221940	Affx-30632991	rs12667668	2	7	55187053	55187053	+	0	p11.2	AAGACAATAAGCCATGACATAGAGCCTGAAACCAA[A/C]ACAATCTTCCGAGTGGTTCCAGAAACATATAGGGG	A	C	C	A	ENST00000275493 // intron // 0 // Hs.488293 // EGFR // 1956 // epidermal growth factor receptor /// ENST00000342916 // intron // 0 // Hs.488293 // EGFR // 1956 // epidermal growth factor receptor /// ENST00000344576 // intron // 0 // Hs.488293 // EGFR // 1956 // epidermal growth factor receptor /// ENST00000420316 // intron // 0 // Hs.488293 // EGFR // 1956 // epidermal growth factor receptor ///…	76.4739 // D7S2550 // D7S659 // --- // --- // deCODE /// 75.4499 // D7S2550 // D7S2429 // AFM102YA1 // AFMA153TF5 // Marshfield /// 67.0553 // D7S2550 // D7S659 // --- // --- // SLM1	D7S1988 // downstream // 1960 /// D7S2066E // upstream // 86700	0.1263 // 0.8737 // CEU /// 0.3981 // 0.6019 // CHB /// 0.3221 // 0.6779 // JPT /// 0.3009 // 0.6991 // YRI	0.2121 // CEU /// 0.4466 // CHB /// 0.3750 // JPT /// 0.4352 // YRI	198 // CEU /// 206 // CHB /// 208 // JPT /// 216 // YRI	YES	same	1	0	A // CEU /// A // CHB /// A // JPT /// A // YRI	0.1263 // CEU /// 0.3981 // CHB /// 0.3221 // JPT /// 0.3009 // YRI	131550 // Nonsmall cell lung cancer, response to tyrosine kinase inhibitor in // 211980 // exon /// 131550 // Adenocarcinoma of lung, response to tyrosine kinase inhibitor in // 211980 // exon /// 131550 // {Nonsmall cell lung cancer, susceptibility to} // 211980 // exon /// 131550 // Nonsmall cell lung cancer, response to tyrosine kinase inhibitor in // 211980 // intron /// 131550 // Adenocarcin…	---	---	A // C	2	rs12667668
AX-11246041	Affx-30633050	rs13244925	2	7	55192256	55192256	+	0	p11.2	AGGATTTTCATGAAATCTGCATTATCATCATCTGC[A/C]AGTTTAGATGGGGCATAACTGATCCAAAGGATGGA	A	C	A	C	ENST00000275493 // intron // 0 // Hs.488293 // EGFR // 1956 // epidermal growth factor receptor /// ENST00000342916 // intron // 0 // Hs.488293 // EGFR // 1956 // epidermal growth factor receptor /// ENST00000344576 // intron // 0 // Hs.488293 // EGFR // 1956 // epidermal growth factor receptor /// ENST00000420316 // intron // 0 // Hs.488293 // EGFR // 1956 // epidermal growth factor receptor ///…	76.4841 // D7S2550 // D7S659 // --- // --- // deCODE /// 75.4508 // D7S2550 // D7S2429 // AFM102YA1 // AFMA153TF5 // Marshfield /// 67.0602 // D7S2550 // D7S659 // --- // --- // SLM1	D7S1988 // downstream // 7163 /// D7S2066E // upstream // 81497	0.4040 // 0.5960 // CEU /// 0.3835 // 0.6165 // CHB /// 0.2981 // 0.7019 // JPT /// 0.7361 // 0.2639 // YRI	0.5455 // CEU /// 0.4757 // CHB /// 0.4231 // JPT /// 0.4167 // YRI	198 // CEU /// 206 // CHB /// 208 // JPT /// 216 // YRI	YES	same	1	0	A // CEU /// A // CHB /// A // JPT /// C // YRI	0.4040 // CEU /// 0.3835 // CHB /// 0.2981 // JPT /// 0.2639 // YRI	131550 // Nonsmall cell lung cancer, response to tyrosine kinase inhibitor in // 211980 // intron /// 131550 // Adenocarcinoma of lung, response to tyrosine kinase inhibitor in // 211980 // intron /// 131550 // {Nonsmall cell lung cancer, susceptibility to} // 211980 // intron	---	---	A // C	2	rs13244925
AX-11158365	Affx-30633094	rs11534100	2	7	55197390	55197390	+	0	p11.2	CAAATAACAATCCCCAGCCCCTGCATTTCCCTCTC[C/T]GGTTTCAGGACCTTGTATCTTACTTCAATTCCTTT	T	C	C	T	ENST00000275493 // intron // 0 // Hs.488293 // EGFR // 1956 // epidermal growth factor receptor /// ENST00000342916 // intron // 0 // Hs.488293 // EGFR // 1956 // epidermal growth factor receptor /// ENST00000344576 // intron // 0 // Hs.488293 // EGFR // 1956 // epidermal growth factor receptor /// ENST00000420316 // intron // 0 // Hs.488293 // EGFR // 1956 // epidermal growth factor receptor ///…	76.4942 // D7S2550 // D7S659 // --- // --- // deCODE /// 75.4517 // D7S2550 // D7S2429 // AFM102YA1 // AFMA153TF5 // Marshfield /// 67.0651 // D7S2550 // D7S659 // --- // --- // SLM1	D7S1988 // downstream // 12297 /// D7S2066E // upstream // 76363	0.0404 // 0.9596 // CEU /// 0.3689 // 0.6311 // CHB /// 0.3077 // 0.6923 // JPT /// 0.0046 // 0.9954 // YRI	0.0808 // CEU /// 0.5243 // CHB /// 0.4423 // JPT /// 0.0093 // YRI	198 // CEU /// 206 // CHB /// 208 // JPT /// 216 // YRI	YES	same	1	0	T // CEU /// T // CHB /// T // JPT /// T // YRI	0.0404 // CEU /// 0.3689 // CHB /// 0.3077 // JPT /// 0.0046 // YRI	131550 // Nonsmall cell lung cancer, response to tyrosine kinase inhibitor in // 211980 // intron /// 131550 // Adenocarcinoma of lung, response to tyrosine kinase inhibitor in // 211980 // intron /// 131550 // {Nonsmall cell lung cancer, susceptibility to} // 211980 // intron	---	---	T // C	2	rs11534100
AX-15719141	Affx-30633205	rs4947982	2	7	55208277	55208277	+	0	p11.2	TTAGAATTGGGAAATCAGTTTAGCCCTATCTGCAT[A/G]TGTAGCCGACAACCACACAATTGTTCCAACTTGAG	A	G	G	A	ENST00000275493 // intron // 0 // Hs.488293 // EGFR // 1956 // epidermal growth factor receptor /// ENST00000342916 // intron // 0 // Hs.488293 // EGFR // 1956 // epidermal growth factor receptor /// ENST00000344576 // intron // 0 // Hs.488293 // EGFR // 1956 // epidermal growth factor receptor /// ENST00000420316 // intron // 0 // Hs.488293 // EGFR // 1956 // epidermal growth factor receptor ///…	76.5156 // D7S2550 // D7S659 // --- // --- // deCODE /// 75.4536 // D7S2550 // D7S2429 // AFM102YA1 // AFMA153TF5 // Marshfield /// 67.0755 // D7S2550 // D7S659 // --- // --- // SLM1	D7S1988 // downstream // 23184 /// D7S2066E // upstream // 65476	0.4697 // 0.5303 // CEU /// 0.6019 // 0.3981 // CHB /// 0.7019 // 0.2981 // JPT /// 0.2083 // 0.7917 // YRI	0.4747 // CEU /// 0.5437 // CHB /// 0.4231 // JPT /// 0.3241 // YRI	198 // CEU /// 206 // CHB /// 208 // JPT /// 216 // YRI	YES	same	1	0	A // CEU /// G // CHB /// G // JPT /// A // YRI	0.4697 // CEU /// 0.3981 // CHB /// 0.2981 // JPT /// 0.2083 // YRI	131550 // Nonsmall cell lung cancer, response to tyrosine kinase inhibitor in // 211980 // intron /// 131550 // Adenocarcinoma of lung, response to tyrosine kinase inhibitor in // 211980 // intron /// 131550 // {Nonsmall cell lung cancer, susceptibility to} // 211980 // intron	---	---	A // G	2	rs4947982
AX-11245577	Affx-30633262	rs13234622	2	7	55211879	55211879	+	0	p11.2	AAAGTAGGCACTGTACAGATGCCCCTTGACTTATG[A/G]TGGCATCCTATCTGGCTGGACCCCGCCGAGGGTGA	A	G	A	G	ENST00000275493 // intron // 0 // Hs.488293 // EGFR // 1956 // epidermal growth factor receptor /// ENST00000342916 // intron // 0 // Hs.488293 // EGFR // 1956 // epidermal growth factor receptor /// ENST00000344576 // intron // 0 // Hs.488293 // EGFR // 1956 // epidermal growth factor receptor /// ENST00000420316 // intron // 0 // Hs.488293 // EGFR // 1956 // epidermal growth factor receptor ///…	76.5227 // D7S2550 // D7S659 // --- // --- // deCODE /// 75.4542 // D7S2550 // D7S2429 // AFM102YA1 // AFMA153TF5 // Marshfield /// 67.0790 // D7S2550 // D7S659 // --- // --- // SLM1	D7S1988 // downstream // 26786 /// D7S2066E // upstream // 61874	0.6212 // 0.3788 // CEU /// 0.4029 // 0.5971 // CHB /// 0.2933 // 0.7067 // JPT /// 0.9398 // 0.0602 // YRI	0.4949 // CEU /// 0.5340 // CHB /// 0.4135 // JPT /// 0.1204 // YRI	198 // CEU /// 206 // CHB /// 208 // JPT /// 216 // YRI	YES	same	1	0	G // CEU /// A // CHB /// A // JPT /// G // YRI	0.3788 // CEU /// 0.4029 // CHB /// 0.2933 // JPT /// 0.0602 // YRI	131550 // Nonsmall cell lung cancer, response to tyrosine kinase inhibitor in // 211980 // intron /// 131550 // Adenocarcinoma of lung, response to tyrosine kinase inhibitor in // 211980 // intron /// 131550 // {Nonsmall cell lung cancer, susceptibility to} // 211980 // intron	---	---	A // G	2	rs13234622
AX-15719149	Affx-30633298	rs2072454	2	7	55214348	55214348	+	0	p11.2	GCCGTGCGGTTCAGCAACAACCCTGCCCTGTGCAA[C/T]GTGGAGAGCATCCAGTGGCGGGACATAGTCAGCAG	T	C	C	T	ENST00000275493 // synon // 0 // Hs.488293 // EGFR // 1956 // epidermal growth factor receptor /// ENST00000342916 // synon // 0 // Hs.488293 // EGFR // 1956 // epidermal growth factor receptor /// ENST00000344576 // synon // 0 // Hs.488293 // EGFR // 1956 // epidermal growth factor receptor /// ENST00000420316 // synon // 0 // Hs.488293 // EGFR // 1956 // epidermal growth factor receptor /// ENS…	76.5276 // D7S2550 // D7S659 // --- // --- // deCODE /// 75.4546 // D7S2550 // D7S2429 // AFM102YA1 // AFMA153TF5 // Marshfield /// 67.0813 // D7S2550 // D7S659 // --- // --- // SLM1	D7S1988 // downstream // 29255 /// D7S2066E // upstream // 59405	0.5152 // 0.4848 // CEU /// 0.4369 // 0.5631 // CHB /// 0.3077 // 0.6923 // JPT /// 0.4861 // 0.5139 // YRI	0.4848 // CEU /// 0.5631 // CHB /// 0.4423 // JPT /// 0.4907 // YRI	198 // CEU /// 206 // CHB /// 208 // JPT /// 216 // YRI	YES	same	1	0	C // CEU /// T // CHB /// T // JPT /// T // YRI	0.4848 // CEU /// 0.4369 // CHB /// 0.3077 // JPT /// 0.4861 // YRI	131550 // Nonsmall cell lung cancer, response to tyrosine kinase inhibitor in // 211980 // cds /// 131550 // Adenocarcinoma of lung, response to tyrosine kinase inhibitor in // 211980 // cds /// 131550 // {Nonsmall cell lung cancer, susceptibility to} // 211980 // cds /// 131550 // Nonsmall cell lung cancer, response to tyrosine kinase inhibitor in // 211980 // intron /// 131550 // Adenocarcinoma…	---	---	T // C	2	rs2072454
AX-42227453	Affx-30633375	rs2075110	2	7	55219159	55219159	+	0	p11.2	GGATTTGTTTTCCCTCTGAAGACTCCAAAGAGTTA[C/T]TTTATTACAGGGTCAGATGTGAACCAGTAGGTGAA	T	C	C	T	ENST00000275493 // intron // 0 // Hs.488293 // EGFR // 1956 // epidermal growth factor receptor /// ENST00000342916 // intron // 0 // Hs.488293 // EGFR // 1956 // epidermal growth factor receptor /// ENST00000344576 // intron // 0 // Hs.488293 // EGFR // 1956 // epidermal growth factor receptor /// ENST00000420316 // intron // 0 // Hs.488293 // EGFR // 1956 // epidermal growth factor receptor ///…	76.5370 // D7S2550 // D7S659 // --- // --- // deCODE /// 75.4554 // D7S2550 // D7S2429 // AFM102YA1 // AFMA153TF5 // Marshfield /// 67.0859 // D7S2550 // D7S659 // --- // --- // SLM1	D7S1988 // downstream // 34066 /// D7S2066E // upstream // 54594	0.5152 // 0.4848 // CEU /// 0.4417 // 0.5583 // CHB /// 0.3077 // 0.6923 // JPT /// 0.6574 // 0.3426 // YRI	0.4848 // CEU /// 0.5534 // CHB /// 0.4423 // JPT /// 0.4630 // YRI	198 // CEU /// 206 // CHB /// 208 // JPT /// 216 // YRI	YES	same	1	0	C // CEU /// T // CHB /// T // JPT /// C // YRI	0.4848 // CEU /// 0.4417 // CHB /// 0.3077 // JPT /// 0.3426 // YRI	131550 // Nonsmall cell lung cancer, response to tyrosine kinase inhibitor in // 211980 // intron /// 131550 // Adenocarcinoma of lung, response to tyrosine kinase inhibitor in // 211980 // intron /// 131550 // {Nonsmall cell lung cancer, susceptibility to} // 211980 // intron	---	---	T // C	2	rs2075110
AX-11538151	Affx-30633434	rs4947986	2	7	55221655	55221655	+	0	p11.2	AGTCAACACCGTGCTGCGCTTCCTCCGTGTGTGGC[A/G]CTGAGTGTACTTACCTCACTTGCCCAGCGTGTCCT	A	G	G	A	ENST00000275493 // intron // 0 // Hs.488293 // EGFR // 1956 // epidermal growth factor receptor /// ENST00000342916 // intron // 0 // Hs.488293 // EGFR // 1956 // epidermal growth factor receptor /// ENST00000344576 // intron // 0 // Hs.488293 // EGFR // 1956 // epidermal growth factor receptor /// ENST00000420316 // intron // 0 // Hs.488293 // EGFR // 1956 // epidermal growth factor receptor ///…	76.5420 // D7S2550 // D7S659 // --- // --- // deCODE /// 75.4559 // D7S2550 // D7S2429 // AFM102YA1 // AFMA153TF5 // Marshfield /// 67.0883 // D7S2550 // D7S659 // --- // --- // SLM1	D7S1988 // downstream // 36562 /// D7S2066E // upstream // 52098	0.3232 // 0.6768 // CEU /// 0.5583 // 0.4417 // CHB /// 0.6923 // 0.3077 // JPT /// 0.0278 // 0.9722 // YRI	0.4444 // CEU /// 0.5534 // CHB /// 0.4423 // JPT /// 0.0370 // YRI	198 // CEU /// 206 // CHB /// 208 // JPT /// 216 // YRI	YES	same	1	0	A // CEU /// G // CHB /// G // JPT /// A // YRI	0.3232 // CEU /// 0.4417 // CHB /// 0.3077 // JPT /// 0.0278 // YRI	131550 // Nonsmall cell lung cancer, response to tyrosine kinase inhibitor in // 211980 // intron /// 131550 // Adenocarcinoma of lung, response to tyrosine kinase inhibitor in // 211980 // intron /// 131550 // {Nonsmall cell lung cancer, susceptibility to} // 211980 // intron	---	---	A // G	2	rs4947986
AX-42227473	Affx-30633498	rs13222549	2	7	55225140	55225140	+	0	p11.2	CACAGCCAGGGGGGCGGCGGGAGACATGCGGAATC[C/G]CAGCGGAAGGCGGGAGGCAGCTGTGAACTGTGGCT	C	G	G	C	ENST00000275493 // intron // 0 // Hs.488293 // EGFR // 1956 // epidermal growth factor receptor /// ENST00000342916 // intron // 0 // Hs.488293 // EGFR // 1956 // epidermal growth factor receptor /// ENST00000344576 // intron // 0 // Hs.488293 // EGFR // 1956 // epidermal growth factor receptor /// ENST00000442591 // intron // 0 // Hs.488293 // EGFR // 1956 // epidermal growth factor receptor ///…	76.5488 // D7S2550 // D7S659 // --- // --- // deCODE /// 75.4565 // D7S2550 // D7S2429 // AFM102YA1 // AFMA153TF5 // Marshfield /// 67.0917 // D7S2550 // D7S659 // --- // --- // SLM1	D7S1988 // downstream // 40047 /// D7S2066E // upstream // 48613	0.3939 // 0.6061 // CEU /// 0.1019 // 0.8981 // CHB /// 0.0817 // 0.9183 // JPT /// 0.2315 // 0.7685 // YRI	0.5051 // CEU /// 0.1845 // CHB /// 0.1635 // JPT /// 0.3333 // YRI	198 // CEU /// 206 // CHB /// 208 // JPT /// 216 // YRI	YES	same	2	0	C // CEU /// C // CHB /// C // JPT /// C // YRI	0.3939 // CEU /// 0.1019 // CHB /// 0.0817 // JPT /// 0.2315 // YRI	131550 // Nonsmall cell lung cancer, response to tyrosine kinase inhibitor in // 211980 // intron /// 131550 // Adenocarcinoma of lung, response to tyrosine kinase inhibitor in // 211980 // intron /// 131550 // {Nonsmall cell lung cancer, susceptibility to} // 211980 // intron	---	---	C // G	2	rs13222549
AX-36266277	Affx-30633527	rs11238354	2	7	55227064	55227064	+	0	p11.2	TGTCCACCGCGTGCTTTCCTGCTCCTCCAGGTGGC[C/T]GAGGACATCCCCCCTTCGGTCTGAATGACTTCCAT	T	C	T	C	ENST00000275493 // intron // 0 // Hs.488293 // EGFR // 1956 // epidermal growth factor receptor /// ENST00000342916 // intron // 0 // Hs.488293 // EGFR // 1956 // epidermal growth factor receptor /// ENST00000344576 // intron // 0 // Hs.488293 // EGFR // 1956 // epidermal growth factor receptor /// ENST00000442591 // intron // 0 // Hs.488293 // EGFR // 1956 // epidermal growth factor receptor ///…	76.5526 // D7S2550 // D7S659 // --- // --- // deCODE /// 75.4568 // D7S2550 // D7S2429 // AFM102YA1 // AFMA153TF5 // Marshfield /// 67.0935 // D7S2550 // D7S659 // --- // --- // SLM1	D7S1988 // downstream // 41971 /// D7S2066E // upstream // 46689	0.7424 // 0.2576 // CEU /// 0.5194 // 0.4806 // CHB /// 0.3606 // 0.6394 // JPT /// 0.8889 // 0.1111 // YRI	0.3737 // CEU /// 0.5534 // CHB /// 0.5288 // JPT /// 0.2037 // YRI	198 // CEU /// 206 // CHB /// 208 // JPT /// 216 // YRI	---	same	1	0	C // CEU /// C // CHB /// T // JPT /// C // YRI	0.2576 // CEU /// 0.4806 // CHB /// 0.3606 // JPT /// 0.1111 // YRI	131550 // Nonsmall cell lung cancer, response to tyrosine kinase inhibitor in // 211980 // intron /// 131550 // Adenocarcinoma of lung, response to tyrosine kinase inhibitor in // 211980 // intron /// 131550 // {Nonsmall cell lung cancer, susceptibility to} // 211980 // intron	---	---	T // C	2	rs11238354
AX-11158404	Affx-30633563	rs11536635	2	7	55229015	55229015	+	0	p11.2	CTTCCCAGCAGCCAGCACAACTACTTTGTCCTTCC[A/G]GTCACGGTCGGCCTCTGGGAAGCCCAGTCTGTGTC	A	G	A	G	ENST00000275493 // intron // 0 // Hs.488293 // EGFR // 1956 // epidermal growth factor receptor /// ENST00000342916 // intron // 0 // Hs.488293 // EGFR // 1956 // epidermal growth factor receptor /// ENST00000344576 // intron // 0 // Hs.488293 // EGFR // 1956 // epidermal growth factor receptor /// ENST00000442591 // intron // 0 // Hs.488293 // EGFR // 1956 // epidermal growth factor receptor ///…	76.5564 // D7S2550 // D7S659 // --- // --- // deCODE /// 75.4571 // D7S2550 // D7S2429 // AFM102YA1 // AFMA153TF5 // Marshfield /// 67.0954 // D7S2550 // D7S659 // --- // --- // SLM1	D7S1988 // downstream // 43922 /// D7S2066E // upstream // 44738	0.7424 // 0.2576 // CEU /// 0.5388 // 0.4612 // CHB /// 0.3798 // 0.6202 // JPT /// 0.9491 // 0.0509 // YRI	0.3737 // CEU /// 0.5534 // CHB /// 0.5481 // JPT /// 0.1019 // YRI	198 // CEU /// 206 // CHB /// 208 // JPT /// 216 // YRI	YES	same	1	0	G // CEU /// G // CHB /// A // JPT /// G // YRI	0.2576 // CEU /// 0.4612 // CHB /// 0.3798 // JPT /// 0.0509 // YRI	131550 // Nonsmall cell lung cancer, response to tyrosine kinase inhibitor in // 211980 // intron /// 131550 // Adenocarcinoma of lung, response to tyrosine kinase inhibitor in // 211980 // intron /// 131550 // {Nonsmall cell lung cancer, susceptibility to} // 211980 // intron	---	---	A // G	2	rs11536635
AX-11266384	Affx-30633579	rs1468727	2	7	55230105	55230105	+	0	p11.2	ATGGACCACAGCTTGGATCCAGAAATATTTAGGAG[C/T]AGGATAAGAGGACCAAGTTCAATTCTATAGGAATC	T	C	C	T	ENST00000275493 // intron // 0 // Hs.488293 // EGFR // 1956 // epidermal growth factor receptor /// ENST00000342916 // intron // 0 // Hs.488293 // EGFR // 1956 // epidermal growth factor receptor /// ENST00000344576 // intron // 0 // Hs.488293 // EGFR // 1956 // epidermal growth factor receptor /// ENST00000442591 // intron // 0 // Hs.488293 // EGFR // 1956 // epidermal growth factor receptor ///…	76.5586 // D7S2550 // D7S659 // --- // --- // deCODE /// 75.4573 // D7S2550 // D7S2429 // AFM102YA1 // AFMA153TF5 // Marshfield /// 67.0964 // D7S2550 // D7S659 // --- // --- // SLM1	D7S1988 // downstream // 45012 /// D7S2066E // upstream // 43648	0.2374 // 0.7626 // CEU /// 0.4612 // 0.5388 // CHB /// 0.6202 // 0.3798 // JPT /// 0.0509 // 0.9491 // YRI	0.3535 // CEU /// 0.5534 // CHB /// 0.5481 // JPT /// 0.1019 // YRI	198 // CEU /// 206 // CHB /// 208 // JPT /// 216 // YRI	YES	same	1	0	T // CEU /// T // CHB /// C // JPT /// T // YRI	0.2374 // CEU /// 0.4612 // CHB /// 0.3798 // JPT /// 0.0509 // YRI	131550 // Nonsmall cell lung cancer, response to tyrosine kinase inhibitor in // 211980 // intron /// 131550 // Adenocarcinoma of lung, response to tyrosine kinase inhibitor in // 211980 // intron /// 131550 // {Nonsmall cell lung cancer, susceptibility to} // 211980 // intron	---	---	T // C	2	rs1468727
AX-15719159	Affx-30633610	rs11977388	2	7	55232246	55232246	+	0	p11.2	GGTTTATAGGTTTGCATGGTGTTGGGTTAAATTTC[C/T]GTCATTAAAATAATTGGCGATATTGACATAGTCAT	T	C	T	C	ENST00000275493 // intron // 0 // Hs.488293 // EGFR // 1956 // epidermal growth factor receptor /// ENST00000342916 // intron // 0 // Hs.488293 // EGFR // 1956 // epidermal growth factor receptor /// ENST00000344576 // intron // 0 // Hs.488293 // EGFR // 1956 // epidermal growth factor receptor /// ENST00000442591 // intron // 0 // Hs.488293 // EGFR // 1956 // epidermal growth factor receptor ///…	76.5628 // D7S2550 // D7S659 // --- // --- // deCODE /// 75.4577 // D7S2550 // D7S2429 // AFM102YA1 // AFMA153TF5 // Marshfield /// 67.0984 // D7S2550 // D7S659 // --- // --- // SLM1	D7S1988 // downstream // 47153 /// D7S2066E // upstream // 41507	0.7828 // 0.2172 // CEU /// 0.5825 // 0.4175 // CHB /// 0.7019 // 0.2981 // JPT /// 0.6481 // 0.3519 // YRI	0.3535 // CEU /// 0.5243 // CHB /// 0.4423 // JPT /// 0.4630 // YRI	198 // CEU /// 206 // CHB /// 208 // JPT /// 216 // YRI	YES	same	1	0	C // CEU /// C // CHB /// C // JPT /// C // YRI	0.2172 // CEU /// 0.4175 // CHB /// 0.2981 // JPT /// 0.3519 // YRI	131550 // Nonsmall cell lung cancer, response to tyrosine kinase inhibitor in // 211980 // intron /// 131550 // Adenocarcinoma of lung, response to tyrosine kinase inhibitor in // 211980 // intron /// 131550 // {Nonsmall cell lung cancer, susceptibility to} // 211980 // intron	---	---	T // C	2	rs11977388
AX-11222095	Affx-30633692	rs12669749	2	7	55235804	55235804	+	0	p11.2	ATGTAAGATTCTTCATATTTTCGCCTTTGGGTATA[A/C]CAACATGCCAGCTCTGTTGGCCACTTTGTGAGCTC	A	C	C	A	ENST00000275493 // intron // 0 // Hs.488293 // EGFR // 1956 // epidermal growth factor receptor /// ENST00000342916 // intron // 0 // Hs.488293 // EGFR // 1956 // epidermal growth factor receptor /// ENST00000344576 // intron // 0 // Hs.488293 // EGFR // 1956 // epidermal growth factor receptor /// ENST00000442591 // intron // 0 // Hs.488293 // EGFR // 1956 // epidermal growth factor receptor ///…	76.5698 // D7S2550 // D7S659 // --- // --- // deCODE /// 75.4583 // D7S2550 // D7S2429 // AFM102YA1 // AFMA153TF5 // Marshfield /// 67.1018 // D7S2550 // D7S659 // --- // --- // SLM1	D7S1988 // downstream // 50711 /// D7S2066E // upstream // 37949	0.1111 // 0.8889 // CEU /// 0.4078 // 0.5922 // CHB /// 0.2933 // 0.7067 // JPT /// 0.1944 // 0.8056 // YRI	0.2020 // CEU /// 0.5243 // CHB /// 0.4519 // JPT /// 0.3519 // YRI	198 // CEU /// 206 // CHB /// 208 // JPT /// 216 // YRI	YES	same	1	0	A // CEU /// A // CHB /// A // JPT /// A // YRI	0.1111 // CEU /// 0.4078 // CHB /// 0.2933 // JPT /// 0.1944 // YRI	131550 // Nonsmall cell lung cancer, response to tyrosine kinase inhibitor in // 211980 // intron /// 131550 // Adenocarcinoma of lung, response to tyrosine kinase inhibitor in // 211980 // intron /// 131550 // {Nonsmall cell lung cancer, susceptibility to} // 211980 // intron	---	---	A // C	2	rs12669749
AX-11669286	Affx-30633724	rs845551	2	7	55237283	55237283	+	0	p11.2	TAAATTCCTTACCAAAAAAAAAAGAATCAAGTGGG[A/G]GCCAGAGAATAATTTTTCTGACAGAATTAAATAAC	A	G	A	G	ENST00000275493 // intron // 0 // Hs.488293 // EGFR // 1956 // epidermal growth factor receptor /// ENST00000344576 // intron // 0 // Hs.488293 // EGFR // 1956 // epidermal growth factor receptor /// ENST00000442591 // intron // 0 // Hs.488293 // EGFR // 1956 // epidermal growth factor receptor /// ENST00000454757 // intron // 0 // Hs.488293 // EGFR // 1956 // epidermal growth factor receptor ///…	76.5727 // D7S2550 // D7S659 // --- // --- // deCODE /// 75.4585 // D7S2550 // D7S2429 // AFM102YA1 // AFMA153TF5 // Marshfield /// 67.1033 // D7S2550 // D7S659 // --- // --- // SLM1	D7S1988 // downstream // 52190 /// D7S2066E // upstream // 36470	0.2020 // 0.7980 // CEU /// 0.4563 // 0.5437 // CHB /// 0.3029 // 0.6971 // JPT /// 0.4861 // 0.5139 // YRI	0.3030 // CEU /// 0.5437 // CHB /// 0.4712 // JPT /// 0.5093 // YRI	198 // CEU /// 206 // CHB /// 208 // JPT /// 216 // YRI	YES	same	1	0	A // CEU /// A // CHB /// A // JPT /// A // YRI	0.2020 // CEU /// 0.4563 // CHB /// 0.3029 // JPT /// 0.4861 // YRI	131550 // Nonsmall cell lung cancer, response to tyrosine kinase inhibitor in // 211980 // intron /// 131550 // Adenocarcinoma of lung, response to tyrosine kinase inhibitor in // 211980 // intron /// 131550 // {Nonsmall cell lung cancer, susceptibility to} // 211980 // intron	---	---	A // G	2	rs845551
AX-11102625	Affx-30633732	rs10258429	2	7	55238087	55238087	+	0	p11.2	TCCTGTAATCAAAGTAATGATGGCAGCGTGTCCCA[C/T]CAGAGCGGGAGCCCAGCTGCTCAGGAGTCATGCTT	T	C	C	T	ENST00000275493 // intron // 0 // Hs.488293 // EGFR // 1956 // epidermal growth factor receptor /// ENST00000344576 // synon // 0 // Hs.488293 // EGFR // 1956 // epidermal growth factor receptor /// ENST00000442591 // intron // 0 // Hs.488293 // EGFR // 1956 // epidermal growth factor receptor /// ENST00000454757 // intron // 0 // Hs.488293 // EGFR // 1956 // epidermal growth factor receptor /// …	76.5743 // D7S2550 // D7S659 // --- // --- // deCODE /// 75.4587 // D7S2550 // D7S2429 // AFM102YA1 // AFMA153TF5 // Marshfield /// 67.1040 // D7S2550 // D7S659 // --- // --- // SLM1	D7S1988 // downstream // 52994 /// D7S2066E // upstream // 35666	0.0657 // 0.9343 // CEU /// 0.0534 // 0.9466 // CHB /// 0.0433 // 0.9567 // JPT /// 0.2546 // 0.7454 // YRI	0.1111 // CEU /// 0.1068 // CHB /// 0.0865 // JPT /// 0.3426 // YRI	198 // CEU /// 206 // CHB /// 208 // JPT /// 216 // YRI	---	same	1	0	T // CEU /// T // CHB /// T // JPT /// T // YRI	0.0657 // CEU /// 0.0534 // CHB /// 0.0433 // JPT /// 0.2546 // YRI	131550 // Nonsmall cell lung cancer, response to tyrosine kinase inhibitor in // 211980 // intron /// 131550 // Adenocarcinoma of lung, response to tyrosine kinase inhibitor in // 211980 // intron /// 131550 // {Nonsmall cell lung cancer, susceptibility to} // 211980 // intron /// 131550 // Nonsmall cell lung cancer, response to tyrosine kinase inhibitor in // 211980 // synon /// 131550 // Adenoc…	---	---	T // C	2	rs10258429
AX-15719168	Affx-30633742	rs75529744	2	7	55238459	55238459	+	0	p11.2	ATTGTTCAAAGCACAGAATTTGTCAGAAACCTGCA[A/G]GGACTCCATGCTGCCAGCCTTCTCCGTAATTAGCA	A	G	G	A	ENST00000275493 // intron // 0 // Hs.488293 // EGFR // 1956 // epidermal growth factor receptor /// ENST00000344576 // UTR-3 // 0 // Hs.488293 // EGFR // 1956 // epidermal growth factor receptor /// ENST00000442591 // intron // 0 // Hs.488293 // EGFR // 1956 // epidermal growth factor receptor /// ENST00000454757 // intron // 0 // Hs.488293 // EGFR // 1956 // epidermal growth factor receptor /// …	76.5750 // D7S2550 // D7S659 // --- // --- // deCODE /// 75.4587 // D7S2550 // D7S2429 // AFM102YA1 // AFMA153TF5 // Marshfield /// 67.1044 // D7S2550 // D7S659 // --- // --- // SLM1	D7S1988 // downstream // 53366 /// D7S2066E // upstream // 35294	0.0000 // 1.0000 // CEU /// 0.1117 // 0.8883 // CHB /// 0.1202 // 0.8798 // JPT /// 0.0000 // 1.0000 // YRI	0.0000 // CEU /// 0.1845 // CHB /// 0.2019 // JPT /// 0.0000 // YRI	198 // CEU /// 206 // CHB /// 208 // JPT /// 216 // YRI	---	same	1	0	A // CEU /// A // CHB /// A // JPT /// A // YRI	0.0000 // CEU /// 0.1117 // CHB /// 0.1202 // JPT /// 0.0000 // YRI	131550 // Nonsmall cell lung cancer, response to tyrosine kinase inhibitor in // 211980 // intron /// 131550 // Adenocarcinoma of lung, response to tyrosine kinase inhibitor in // 211980 // intron /// 131550 // {Nonsmall cell lung cancer, susceptibility to} // 211980 // intron /// 131550 // Nonsmall cell lung cancer, response to tyrosine kinase inhibitor in // 211980 // UTR-3 /// 131550 // Adenoc…	---	---	A // G	2	rs75529744
AX-11103672	Affx-30633743	rs10277413	2	7	55238464	55238464	+	0	p11.2	TCAAAGCACAGAATTTGTCAGAAACCTGCAGGGAC[G/T]CCATGCTGCCAGCCTTCTCCGTAATTAGCATGGCC	T	G	T	G	ENST00000275493 // intron // 0 // Hs.488293 // EGFR // 1956 // epidermal growth factor receptor /// ENST00000344576 // UTR-3 // 0 // Hs.488293 // EGFR // 1956 // epidermal growth factor receptor /// ENST00000442591 // intron // 0 // Hs.488293 // EGFR // 1956 // epidermal growth factor receptor /// ENST00000454757 // intron // 0 // Hs.488293 // EGFR // 1956 // epidermal growth factor receptor /// …	76.5750 // D7S2550 // D7S659 // --- // --- // deCODE /// 75.4587 // D7S2550 // D7S2429 // AFM102YA1 // AFMA153TF5 // Marshfield /// 67.1044 // D7S2550 // D7S659 // --- // --- // SLM1	D7S1988 // downstream // 53371 /// D7S2066E // upstream // 35289	0.6566 // 0.3434 // CEU /// 0.5243 // 0.4757 // CHB /// 0.3462 // 0.6538 // JPT /// 0.7731 // 0.2269 // YRI	0.4040 // CEU /// 0.5437 // CHB /// 0.5192 // JPT /// 0.3241 // YRI	198 // CEU /// 206 // CHB /// 208 // JPT /// 216 // YRI	YES	same	1	0	G // CEU /// G // CHB /// T // JPT /// G // YRI	0.3434 // CEU /// 0.4757 // CHB /// 0.3462 // JPT /// 0.2269 // YRI	131550 // Nonsmall cell lung cancer, response to tyrosine kinase inhibitor in // 211980 // intron /// 131550 // Adenocarcinoma of lung, response to tyrosine kinase inhibitor in // 211980 // intron /// 131550 // {Nonsmall cell lung cancer, susceptibility to} // 211980 // intron /// 131550 // Nonsmall cell lung cancer, response to tyrosine kinase inhibitor in // 211980 // UTR-3 /// 131550 // Adenoc…	---	---	T // G	2	rs10277413
AX-42227549	Affx-30633860	rs9642393	2	7	55245647	55245647	+	0	p11.2	ACCGAACGGGACACACGACTGAACAGCGTTCCCAT[C/T]GTGCCTGCTGGGTGGGGAGGAAGTGATGGCCCAGT	T	C	T	C	ENST00000275493 // intron // 0 // Hs.488293 // EGFR // 1956 // epidermal growth factor receptor /// ENST00000442591 // intron // 0 // Hs.488293 // EGFR // 1956 // epidermal growth factor receptor /// ENST00000454757 // intron // 0 // Hs.488293 // EGFR // 1956 // epidermal growth factor receptor /// ENST00000455089 // intron // 0 // Hs.488293 // EGFR // 1956 // epidermal growth factor receptor ///…	76.5892 // D7S2550 // D7S659 // --- // --- // deCODE /// 75.4600 // D7S2550 // D7S2429 // AFM102YA1 // AFMA153TF5 // Marshfield /// 67.1112 // D7S2550 // D7S659 // --- // --- // SLM1	D7S1988 // downstream // 60554 /// D7S2066E // upstream // 28106	0.7374 // 0.2626 // CEU /// 0.4757 // 0.5243 // CHB /// 0.3365 // 0.6635 // JPT /// 0.9306 // 0.0694 // YRI	0.3636 // CEU /// 0.5437 // CHB /// 0.5192 // JPT /// 0.1389 // YRI	198 // CEU /// 206 // CHB /// 208 // JPT /// 216 // YRI	YES	same	1	0	C // CEU /// T // CHB /// T // JPT /// C // YRI	0.2626 // CEU /// 0.4757 // CHB /// 0.3365 // JPT /// 0.0694 // YRI	131550 // Nonsmall cell lung cancer, response to tyrosine kinase inhibitor in // 211980 // intron /// 131550 // Adenocarcinoma of lung, response to tyrosine kinase inhibitor in // 211980 // intron /// 131550 // {Nonsmall cell lung cancer, susceptibility to} // 211980 // intron	---	---	T // C	2	rs9642393
AX-15719176	Affx-30633877	rs845555	2	7	55247334	55247334	+	0	p11.2	AGGGACGGCCAGGGCAGGGTTTAGGGCAAGGAAAG[C/T]GTGTGAGCATATTTGTATTTTAGTAAATATTTACA	T	C	C	T	ENST00000275493 // intron // 0 // Hs.488293 // EGFR // 1956 // epidermal growth factor receptor /// ENST00000442591 // intron // 0 // Hs.488293 // EGFR // 1956 // epidermal growth factor receptor /// ENST00000454757 // intron // 0 // Hs.488293 // EGFR // 1956 // epidermal growth factor receptor /// ENST00000455089 // intron // 0 // Hs.488293 // EGFR // 1956 // epidermal growth factor receptor ///…	76.5925 // D7S2550 // D7S659 // --- // --- // deCODE /// 75.4603 // D7S2550 // D7S2429 // AFM102YA1 // AFMA153TF5 // Marshfield /// 67.1129 // D7S2550 // D7S659 // --- // --- // SLM1	D7S1988 // downstream // 62241 /// D7S2066E // upstream // 26419	0.4141 // 0.5859 // CEU /// 0.5194 // 0.4806 // CHB /// 0.6538 // 0.3462 // JPT /// 0.5556 // 0.4444 // YRI	0.4242 // CEU /// 0.5728 // CHB /// 0.5000 // JPT /// 0.4815 // YRI	198 // CEU /// 206 // CHB /// 208 // JPT /// 216 // YRI	YES	same	1	0	T // CEU /// C // CHB /// C // JPT /// C // YRI	0.4141 // CEU /// 0.4806 // CHB /// 0.3462 // JPT /// 0.4444 // YRI	131550 // Nonsmall cell lung cancer, response to tyrosine kinase inhibitor in // 211980 // intron /// 131550 // Adenocarcinoma of lung, response to tyrosine kinase inhibitor in // 211980 // intron /// 131550 // {Nonsmall cell lung cancer, susceptibility to} // 211980 // intron	---	---	T // C	2	rs845555
AX-42227565	Affx-30633922	rs7795728	2	7	55250091	55250091	+	0	p11.2	CCGGCCTGGGCAGGTCCTCCTCATTGCTTGCATCC[C/G]CCTGGTTAGCAGTGGCAGTCAGTCCTGCCGAGTCA	C	G	G	C	ENST00000275493 // intron // 0 // Hs.488293 // EGFR // 1956 // epidermal growth factor receptor /// ENST00000442411 // exon // 0 // Hs.720489 // EGFR-AS1 // 100507500 // EGFR antisense RNA 1 /// ENST00000442591 // intron // 0 // Hs.488293 // EGFR // 1956 // epidermal growth factor receptor /// ENST00000454757 // intron // 0 // Hs.488293 // EGFR // 1956 // epidermal growth factor receptor /// ENST…	76.5979 // D7S2550 // D7S659 // --- // --- // deCODE /// 75.4607 // D7S2550 // D7S2429 // AFM102YA1 // AFMA153TF5 // Marshfield /// 67.1155 // D7S2550 // D7S659 // --- // --- // SLM1	D7S1988 // downstream // 64998 /// D7S2066E // upstream // 23662	0.6263 // 0.3737 // CEU /// 0.1699 // 0.8301 // CHB /// 0.1154 // 0.8846 // JPT /// 0.6435 // 0.3565 // YRI	0.4040 // CEU /// 0.3010 // CHB /// 0.2115 // JPT /// 0.4537 // YRI	198 // CEU /// 206 // CHB /// 208 // JPT /// 216 // YRI	YES	same	2	0	G // CEU /// C // CHB /// C // JPT /// G // YRI	0.3737 // CEU /// 0.1699 // CHB /// 0.1154 // JPT /// 0.3565 // YRI	131550 // Nonsmall cell lung cancer, response to tyrosine kinase inhibitor in // 211980 // intron /// 131550 // Adenocarcinoma of lung, response to tyrosine kinase inhibitor in // 211980 // intron /// 131550 // {Nonsmall cell lung cancer, susceptibility to} // 211980 // intron	---	---	C // G	2	rs7795728
AX-11646121	Affx-30633924	rs7795743	2	7	55250130	55250130	+	0	p11.2	GGTTAGCAGTGGCAGTCAGTCCTGCCGAGTCATTC[A/G]TGAGGCGCTCACCCAACTCCAGGCAGATGTAAAAG	A	G	G	A	ENST00000275493 // intron // 0 // Hs.488293 // EGFR // 1956 // epidermal growth factor receptor /// ENST00000442411 // exon // 0 // Hs.720489 // EGFR-AS1 // 100507500 // EGFR antisense RNA 1 /// ENST00000442591 // intron // 0 // Hs.488293 // EGFR // 1956 // epidermal growth factor receptor /// ENST00000454757 // intron // 0 // Hs.488293 // EGFR // 1956 // epidermal growth factor receptor /// ENST…	76.5980 // D7S2550 // D7S659 // --- // --- // deCODE /// 75.4607 // D7S2550 // D7S2429 // AFM102YA1 // AFMA153TF5 // Marshfield /// 67.1155 // D7S2550 // D7S659 // --- // --- // SLM1	D7S1988 // downstream // 65037 /// D7S2066E // upstream // 23623	0.6263 // 0.3737 // CEU /// 0.1650 // 0.8350 // CHB /// 0.1154 // 0.8846 // JPT /// 0.5648 // 0.4352 // YRI	0.4040 // CEU /// 0.3107 // CHB /// 0.2115 // JPT /// 0.4444 // YRI	198 // CEU /// 206 // CHB /// 208 // JPT /// 216 // YRI	YES	same	1	0	G // CEU /// A // CHB /// A // JPT /// G // YRI	0.3737 // CEU /// 0.1650 // CHB /// 0.1154 // JPT /// 0.4352 // YRI	131550 // Nonsmall cell lung cancer, response to tyrosine kinase inhibitor in // 211980 // intron /// 131550 // Adenocarcinoma of lung, response to tyrosine kinase inhibitor in // 211980 // intron /// 131550 // {Nonsmall cell lung cancer, susceptibility to} // 211980 // intron	---	---	A // G	2	rs7795743
AX-75170975	Affx-30633940	rs13222385	2	7	55251593	55251593	+	0	p11.2	AACAGTCCACAGCTGTTCTTAATCATCTCCCAGTA[A/G]CCCCCAGCTCCACAAAGGTGACTCCTTACATGGTG	A	G	A	G	ENST00000275493 // intron // 0 // Hs.488293 // EGFR // 1956 // epidermal growth factor receptor /// ENST00000442411 // intron // 0 // Hs.720489 // EGFR-AS1 // 100507500 // EGFR antisense RNA 1 /// ENST00000442591 // intron // 0 // Hs.488293 // EGFR // 1956 // epidermal growth factor receptor /// ENST00000454757 // intron // 0 // Hs.488293 // EGFR // 1956 // epidermal growth factor receptor /// EN…	76.6009 // D7S2550 // D7S659 // --- // --- // deCODE /// 75.4610 // D7S2550 // D7S2429 // AFM102YA1 // AFMA153TF5 // Marshfield /// 67.1169 // D7S2550 // D7S659 // --- // --- // SLM1	D7S1988 // downstream // 66500 /// D7S2066E // upstream // 22160	0.5960 // 0.4040 // CEU /// 0.9272 // 0.0728 // CHB /// 0.9279 // 0.0721 // JPT /// 0.9722 // 0.0278 // YRI	0.4646 // CEU /// 0.1456 // CHB /// 0.1442 // JPT /// 0.0556 // YRI	198 // CEU /// 206 // CHB /// 208 // JPT /// 216 // YRI	YES	same	1	0	G // CEU /// G // CHB /// G // JPT /// G // YRI	0.4040 // CEU /// 0.0728 // CHB /// 0.0721 // JPT /// 0.0278 // YRI	131550 // Nonsmall cell lung cancer, response to tyrosine kinase inhibitor in // 211980 // intron /// 131550 // Adenocarcinoma of lung, response to tyrosine kinase inhibitor in // 211980 // intron /// 131550 // {Nonsmall cell lung cancer, susceptibility to} // 211980 // intron	---	---	A // G	2	rs13222385
AX-12616031	Affx-30633951	---	2	7	55252226	55252226	+	0	p11.2	TAATAGTGTCCATTACAGAGAATAAACTTAGTGCG[G/T]GTCCCATTTAAGCAGAAGTTACTGAAAGCCTGAGT	T	G	T	G	ENST00000275493 // intron // 0 // Hs.488293 // EGFR // 1956 // epidermal growth factor receptor /// ENST00000442411 // intron // 0 // Hs.720489 // EGFR-AS1 // 100507500 // EGFR antisense RNA 1 /// ENST00000442591 // intron // 0 // Hs.488293 // EGFR // 1956 // epidermal growth factor receptor /// ENST00000454757 // intron // 0 // Hs.488293 // EGFR // 1956 // epidermal growth factor receptor /// EN…	76.6021 // D7S2550 // D7S659 // --- // --- // deCODE /// 75.4611 // D7S2550 // D7S2429 // AFM102YA1 // AFMA153TF5 // Marshfield /// 67.1175 // D7S2550 // D7S659 // --- // --- // SLM1	D7S1988 // downstream // 67133 /// D7S2066E // upstream // 21527	0.3737 // 0.6263 // CEU /// 0.8301 // 0.1699 // CHB /// 0.8846 // 0.1154 // JPT /// 0.3380 // 0.6620 // YRI	0.4040 // CEU /// 0.3010 // CHB /// 0.2115 // JPT /// 0.3981 // YRI	198 // CEU /// 206 // CHB /// 208 // JPT /// 216 // YRI	---	---	1	0	T // CEU /// G // CHB /// G // JPT /// T // YRI	0.3737 // CEU /// 0.1699 // CHB /// 0.1154 // JPT /// 0.3380 // YRI	131550 // Nonsmall cell lung cancer, response to tyrosine kinase inhibitor in // 211980 // intron /// 131550 // Adenocarcinoma of lung, response to tyrosine kinase inhibitor in // 211980 // intron /// 131550 // {Nonsmall cell lung cancer, susceptibility to} // 211980 // intron	---	---	T // G	2	rs6970029
AX-42227593	Affx-30633957	rs845561	2	7	55252708	55252708	+	0	p11.2	ATGGGATTTATTGGCTTATAAATGTCCTGTGTTGA[C/T]TCACAAAGGCACAAACTATCTAGGTAAGTTTTCTT	T	C	C	T	ENST00000275493 // intron // 0 // Hs.488293 // EGFR // 1956 // epidermal growth factor receptor /// ENST00000442411 // intron // 0 // Hs.720489 // EGFR-AS1 // 100507500 // EGFR antisense RNA 1 /// ENST00000442591 // intron // 0 // Hs.488293 // EGFR // 1956 // epidermal growth factor receptor /// ENST00000454757 // intron // 0 // Hs.488293 // EGFR // 1956 // epidermal growth factor receptor /// EN…	76.6030 // D7S2550 // D7S659 // --- // --- // deCODE /// 75.4612 // D7S2550 // D7S2429 // AFM102YA1 // AFMA153TF5 // Marshfield /// 67.1180 // D7S2550 // D7S659 // --- // --- // SLM1	D7S1988 // downstream // 67615 /// D7S2066E // upstream // 21045	0.7576 // 0.2424 // CEU /// 0.2282 // 0.7718 // CHB /// 0.1827 // 0.8173 // JPT /// 0.9167 // 0.0833 // YRI	0.3030 // CEU /// 0.3786 // CHB /// 0.3269 // JPT /// 0.1667 // YRI	198 // CEU /// 206 // CHB /// 208 // JPT /// 216 // YRI	YES	same	1	0	C // CEU /// T // CHB /// T // JPT /// C // YRI	0.2424 // CEU /// 0.2282 // CHB /// 0.1827 // JPT /// 0.0833 // YRI	131550 // Nonsmall cell lung cancer, response to tyrosine kinase inhibitor in // 211980 // intron /// 131550 // Adenocarcinoma of lung, response to tyrosine kinase inhibitor in // 211980 // intron /// 131550 // {Nonsmall cell lung cancer, susceptibility to} // 211980 // intron	---	---	T // C	2	rs845561
AX-42227607	Affx-30633967	rs2075106	2	7	55253425	55253425	+	0	p11.2	CAGTTTACAGTCCTGAGGCCAGGCCTGGTGAACAA[C/T]GCACGGTAGCGGTGGGGCAGGGTTCTCAGAATGAA	T	C	C	T	ENST00000275493 // intron // 0 // Hs.488293 // EGFR // 1956 // epidermal growth factor receptor /// ENST00000442411 // intron // 0 // Hs.720489 // EGFR-AS1 // 100507500 // EGFR antisense RNA 1 /// ENST00000442591 // intron // 0 // Hs.488293 // EGFR // 1956 // epidermal growth factor receptor /// ENST00000454757 // intron // 0 // Hs.488293 // EGFR // 1956 // epidermal growth factor receptor /// EN…	76.6045 // D7S2550 // D7S659 // --- // --- // deCODE /// 75.4613 // D7S2550 // D7S2429 // AFM102YA1 // AFMA153TF5 // Marshfield /// 67.1187 // D7S2550 // D7S659 // --- // --- // SLM1	D7S1988 // downstream // 68332 /// D7S2066E // upstream // 20328	0.6263 // 0.3737 // CEU /// 0.1699 // 0.8301 // CHB /// 0.1154 // 0.8846 // JPT /// 0.5833 // 0.4167 // YRI	0.4040 // CEU /// 0.3010 // CHB /// 0.2115 // JPT /// 0.3889 // YRI	198 // CEU /// 206 // CHB /// 208 // JPT /// 216 // YRI	YES	same	1	0	C // CEU /// T // CHB /// T // JPT /// C // YRI	0.3737 // CEU /// 0.1699 // CHB /// 0.1154 // JPT /// 0.4167 // YRI	131550 // Nonsmall cell lung cancer, response to tyrosine kinase inhibitor in // 211980 // intron /// 131550 // Adenocarcinoma of lung, response to tyrosine kinase inhibitor in // 211980 // intron /// 131550 // {Nonsmall cell lung cancer, susceptibility to} // 211980 // intron	---	---	T // C	2	rs2075106
AX-36266417	Affx-30633977	rs2075108	2	7	55254322	55254322	+	0	p11.2	CGCAGCTAAACTTAACCTAATGATCACTTTAGTAT[A/G]TCACTAAAAAGACAAAGCTCACAGTGCTGTTGAAG	A	G	A	G	ENST00000275493 // intron // 0 // Hs.488293 // EGFR // 1956 // epidermal growth factor receptor /// ENST00000442411 // intron // 0 // Hs.720489 // EGFR-AS1 // 100507500 // EGFR antisense RNA 1 /// ENST00000442591 // intron // 0 // Hs.488293 // EGFR // 1956 // epidermal growth factor receptor /// ENST00000454757 // intron // 0 // Hs.488293 // EGFR // 1956 // epidermal growth factor receptor /// EN…	76.6062 // D7S2550 // D7S659 // --- // --- // deCODE /// 75.4615 // D7S2550 // D7S2429 // AFM102YA1 // AFMA153TF5 // Marshfield /// 67.1195 // D7S2550 // D7S659 // --- // --- // SLM1	D7S1988 // downstream // 69229 /// D7S2066E // upstream // 19431	0.8990 // 0.1010 // CEU /// 0.6845 // 0.3155 // CHB /// 0.5337 // 0.4663 // JPT /// 1.0000 // 0.0000 // YRI	0.1616 // CEU /// 0.4951 // CHB /// 0.5481 // JPT /// 0.0000 // YRI	198 // CEU /// 206 // CHB /// 208 // JPT /// 216 // YRI	---	same	1	0	G // CEU /// G // CHB /// G // JPT /// G // YRI	0.1010 // CEU /// 0.3155 // CHB /// 0.4663 // JPT /// 0.0000 // YRI	131550 // Nonsmall cell lung cancer, response to tyrosine kinase inhibitor in // 211980 // intron /// 131550 // Adenocarcinoma of lung, response to tyrosine kinase inhibitor in // 211980 // intron /// 131550 // {Nonsmall cell lung cancer, susceptibility to} // 211980 // intron	---	---	A // G	2	rs2075108
AX-15719179	Affx-30633987	rs62457123	2	7	55254997	55254997	+	0	p11.2	TCATGAGCACCTACCCGGGACTCTCCATGGGTGCT[A/G]TCTCTACATAAACTCATTCCACCCTCTGATTAATC	A	G	A	G	ENST00000275493 // intron // 0 // Hs.488293 // EGFR // 1956 // epidermal growth factor receptor /// ENST00000442411 // intron // 0 // Hs.720489 // EGFR-AS1 // 100507500 // EGFR antisense RNA 1 /// ENST00000442591 // intron // 0 // Hs.488293 // EGFR // 1956 // epidermal growth factor receptor /// ENST00000454757 // intron // 0 // Hs.488293 // EGFR // 1956 // epidermal growth factor receptor /// EN…	76.6076 // D7S2550 // D7S659 // --- // --- // deCODE /// 75.4616 // D7S2550 // D7S2429 // AFM102YA1 // AFMA153TF5 // Marshfield /// 67.1202 // D7S2550 // D7S659 // --- // --- // SLM1	D7S1988 // downstream // 69904 /// D7S2066E // upstream // 18756	---	---	---	---	same	1	0	---	---	131550 // Nonsmall cell lung cancer, response to tyrosine kinase inhibitor in // 211980 // intron /// 131550 // Adenocarcinoma of lung, response to tyrosine kinase inhibitor in // 211980 // intron /// 131550 // {Nonsmall cell lung cancer, susceptibility to} // 211980 // intron	---	---	A // G	2	rs62457123
AX-75172992	Affx-30634005	rs2740761	2	7	55255986	55255986	+	0	p11.2	AGATTTACAAAATAGAACACAAACAATCCAGTTCC[C/T]GCCTCTCACTCTGAACTCCTCCCAAGACTCGTGGG	T	C	C	T	ENST00000275493 // intron // 0 // Hs.488293 // EGFR // 1956 // epidermal growth factor receptor /// ENST00000442411 // intron // 0 // Hs.720489 // EGFR-AS1 // 100507500 // EGFR antisense RNA 1 /// ENST00000442591 // intron // 0 // Hs.488293 // EGFR // 1956 // epidermal growth factor receptor /// ENST00000454757 // intron // 0 // Hs.488293 // EGFR // 1956 // epidermal growth factor receptor /// EN…	76.6095 // D7S2550 // D7S659 // --- // --- // deCODE /// 75.4617 // D7S2550 // D7S2429 // AFM102YA1 // AFMA153TF5 // Marshfield /// 67.1211 // D7S2550 // D7S659 // --- // --- // SLM1	D7S1988 // downstream // 70893 /// D7S2066E // upstream // 17767	0.2172 // 0.7828 // CEU /// 0.0971 // 0.9029 // CHB /// 0.0625 // 0.9375 // JPT /// 0.2593 // 0.7407 // YRI	0.3333 // CEU /// 0.1942 // CHB /// 0.1058 // JPT /// 0.3704 // YRI	198 // CEU /// 206 // CHB /// 208 // JPT /// 216 // YRI	YES	same	1	0	T // CEU /// T // CHB /// T // JPT /// T // YRI	0.2172 // CEU /// 0.0971 // CHB /// 0.0625 // JPT /// 0.2593 // YRI	131550 // Nonsmall cell lung cancer, response to tyrosine kinase inhibitor in // 211980 // intron /// 131550 // Adenocarcinoma of lung, response to tyrosine kinase inhibitor in // 211980 // intron /// 131550 // {Nonsmall cell lung cancer, susceptibility to} // 211980 // intron	---	---	T // C	2	rs2740761
AX-11408481	Affx-30634119	rs2740762	2	7	55261342	55261342	+	0	p11.2	GGAACCCATGAACCTACCCCTTCACTGAGGAAAAT[A/C]AGTTACCCCAGCCATCTACAGCGACAGGAGCAAGG	A	C	A	C	ENST00000275493 // intron // 0 // Hs.488293 // EGFR // 1956 // epidermal growth factor receptor /// ENST00000442591 // intron // 0 // Hs.488293 // EGFR // 1956 // epidermal growth factor receptor /// ENST00000454757 // intron // 0 // Hs.488293 // EGFR // 1956 // epidermal growth factor receptor /// ENST00000455089 // intron // 0 // Hs.488293 // EGFR // 1956 // epidermal growth factor receptor ///…	76.6200 // D7S2550 // D7S659 // --- // --- // deCODE /// 75.4627 // D7S2550 // D7S2429 // AFM102YA1 // AFMA153TF5 // Marshfield /// 67.1262 // D7S2550 // D7S659 // --- // --- // SLM1	D7S1988 // downstream // 76249 /// D7S2066E // upstream // 12411	0.1414 // 0.8586 // CEU /// 0.0583 // 0.9417 // CHB /// 0.0673 // 0.9327 // JPT /// 0.0278 // 0.9722 // YRI	0.1818 // CEU /// 0.1165 // CHB /// 0.1346 // JPT /// 0.0556 // YRI	198 // CEU /// 206 // CHB /// 208 // JPT /// 216 // YRI	YES	same	1	0	A // CEU /// A // CHB /// A // JPT /// A // YRI	0.1414 // CEU /// 0.0583 // CHB /// 0.0673 // JPT /// 0.0278 // YRI	131550 // Nonsmall cell lung cancer, response to tyrosine kinase inhibitor in // 211980 // intron /// 131550 // Adenocarcinoma of lung, response to tyrosine kinase inhibitor in // 211980 // intron /// 131550 // {Nonsmall cell lung cancer, susceptibility to} // 211980 // intron	---	---	A // C	2	rs2740762
AX-12461802	Affx-30634135	rs1404908	2	7	55262627	55262627	+	0	p11.2	TCCTGTTTTCTCTACTCTCTAGTCTCTAGTCAAGG[C/T]GAATTATTCAATTTAATAAATTAGGGGCCTAGTGT	T	C	T	C	ENST00000275493 // intron // 0 // Hs.488293 // EGFR // 1956 // epidermal growth factor receptor /// ENST00000442591 // intron // 0 // Hs.488293 // EGFR // 1956 // epidermal growth factor receptor /// ENST00000454757 // intron // 0 // Hs.488293 // EGFR // 1956 // epidermal growth factor receptor /// ENST00000455089 // intron // 0 // Hs.488293 // EGFR // 1956 // epidermal growth factor receptor ///…	76.6226 // D7S2550 // D7S659 // --- // --- // deCODE /// 75.4629 // D7S2550 // D7S2429 // AFM102YA1 // AFMA153TF5 // Marshfield /// 67.1275 // D7S2550 // D7S659 // --- // --- // SLM1	D7S1988 // downstream // 77534 /// D7S2066E // upstream // 11126	0.3434 // 0.6566 // CEU /// 0.0971 // 0.9029 // CHB /// 0.1010 // 0.8990 // JPT /// 0.5833 // 0.4167 // YRI	0.4242 // CEU /// 0.1942 // CHB /// 0.1827 // JPT /// 0.4815 // YRI	198 // CEU /// 206 // CHB /// 208 // JPT /// 216 // YRI	YES	reverse	1	0	T // CEU /// T // CHB /// T // JPT /// C // YRI	0.3434 // CEU /// 0.0971 // CHB /// 0.1010 // JPT /// 0.4167 // YRI	131550 // Nonsmall cell lung cancer, response to tyrosine kinase inhibitor in // 211980 // intron /// 131550 // Adenocarcinoma of lung, response to tyrosine kinase inhibitor in // 211980 // intron /// 131550 // {Nonsmall cell lung cancer, susceptibility to} // 211980 // intron	---	---	T // C	2	rs1404908
AX-15719201	Affx-30634169	rs2472520	2	7	55265940	55265940	+	0	p11.2	TCCTGAGGTTTTTATTTTTATCAAATGGAACTTAA[C/G]CTTTTTCATTTCCAATTTTTTTATGATCTAAAAAT	C	G	G	C	ENST00000275493 // intron // 0 // Hs.488293 // EGFR // 1956 // epidermal growth factor receptor /// ENST00000442591 // intron // 0 // Hs.488293 // EGFR // 1956 // epidermal growth factor receptor /// ENST00000454757 // intron // 0 // Hs.488293 // EGFR // 1956 // epidermal growth factor receptor /// ENST00000455089 // intron // 0 // Hs.488293 // EGFR // 1956 // epidermal growth factor receptor ///…	76.6291 // D7S2550 // D7S659 // --- // --- // deCODE /// 75.4635 // D7S2550 // D7S2429 // AFM102YA1 // AFMA153TF5 // Marshfield /// 67.1306 // D7S2550 // D7S659 // --- // --- // SLM1	D7S1988 // downstream // 80847 /// D7S2066E // upstream // 7813	0.5859 // 0.4141 // CEU /// 0.1505 // 0.8495 // CHB /// 0.1827 // 0.8173 // JPT /// 0.2824 // 0.7176 // YRI	0.4646 // CEU /// 0.2816 // CHB /// 0.2885 // JPT /// 0.3796 // YRI	198 // CEU /// 206 // CHB /// 208 // JPT /// 216 // YRI	YES	same	2	0	G // CEU /// C // CHB /// C // JPT /// C // YRI	0.4141 // CEU /// 0.1505 // CHB /// 0.1827 // JPT /// 0.2824 // YRI	131550 // Nonsmall cell lung cancer, response to tyrosine kinase inhibitor in // 211980 // intron /// 131550 // Adenocarcinoma of lung, response to tyrosine kinase inhibitor in // 211980 // intron /// 131550 // {Nonsmall cell lung cancer, susceptibility to} // 211980 // intron	---	---	C // G	2	rs2472520
AX-15719202	Affx-30634173	rs17290629	2	7	55266066	55266066	+	0	p11.2	TCCCTCAGAGCAGGTGACTGAGTGTGTATCCTGTC[G/T]GGAGCATAATACTTATGCTAGTAGAGTTACTGTTG	T	G	T	G	ENST00000275493 // intron // 0 // Hs.488293 // EGFR // 1956 // epidermal growth factor receptor /// ENST00000442591 // intron // 0 // Hs.488293 // EGFR // 1956 // epidermal growth factor receptor /// ENST00000454757 // intron // 0 // Hs.488293 // EGFR // 1956 // epidermal growth factor receptor /// ENST00000455089 // intron // 0 // Hs.488293 // EGFR // 1956 // epidermal growth factor receptor ///…	76.6293 // D7S2550 // D7S659 // --- // --- // deCODE /// 75.4635 // D7S2550 // D7S2429 // AFM102YA1 // AFMA153TF5 // Marshfield /// 67.1307 // D7S2550 // D7S659 // --- // --- // SLM1	D7S1988 // downstream // 80973 /// D7S2066E // upstream // 7687	0.9091 // 0.0909 // CEU /// 0.7524 // 0.2476 // CHB /// 0.6971 // 0.3029 // JPT /// 0.9954 // 0.0046 // YRI	0.1616 // CEU /// 0.3786 // CHB /// 0.3942 // JPT /// 0.0093 // YRI	198 // CEU /// 206 // CHB /// 208 // JPT /// 216 // YRI	---	same	1	0	G // CEU /// G // CHB /// G // JPT /// G // YRI	0.0909 // CEU /// 0.2476 // CHB /// 0.3029 // JPT /// 0.0046 // YRI	131550 // Nonsmall cell lung cancer, response to tyrosine kinase inhibitor in // 211980 // intron /// 131550 // Adenocarcinoma of lung, response to tyrosine kinase inhibitor in // 211980 // intron /// 131550 // {Nonsmall cell lung cancer, susceptibility to} // 211980 // intron	---	---	T // G	2	rs17290629
AX-11382626	Affx-30634180	rs2293348	2	7	55266757	55266757	+	0	p11.2	AGACACTTCTTGACTCATTGGGCAGTATGACCTGA[C/T]ATTTGCCCATGTTTGCAAGCAAATAAATAAAACTA	T	C	C	T	ENST00000275493 // intron // 0 // Hs.488293 // EGFR // 1956 // epidermal growth factor receptor /// ENST00000442591 // intron // 0 // Hs.488293 // EGFR // 1956 // epidermal growth factor receptor /// ENST00000454757 // intron // 0 // Hs.488293 // EGFR // 1956 // epidermal growth factor receptor /// ENST00000455089 // intron // 0 // Hs.488293 // EGFR // 1956 // epidermal growth factor receptor ///…	76.6307 // D7S2550 // D7S659 // --- // --- // deCODE /// 75.4636 // D7S2550 // D7S2429 // AFM102YA1 // AFMA153TF5 // Marshfield /// 67.1314 // D7S2550 // D7S659 // --- // --- // SLM1	D7S1988 // downstream // 81664 /// D7S2066E // upstream // 6996	0.3384 // 0.6616 // CEU /// 0.0922 // 0.9078 // CHB /// 0.0721 // 0.9279 // JPT /// 0.1204 // 0.8796 // YRI	0.4141 // CEU /// 0.1845 // CHB /// 0.1442 // JPT /// 0.2407 // YRI	198 // CEU /// 206 // CHB /// 208 // JPT /// 216 // YRI	YES	reverse	1	0	T // CEU /// T // CHB /// T // JPT /// T // YRI	0.3384 // CEU /// 0.0922 // CHB /// 0.0721 // JPT /// 0.1204 // YRI	131550 // Nonsmall cell lung cancer, response to tyrosine kinase inhibitor in // 211980 // intron /// 131550 // Adenocarcinoma of lung, response to tyrosine kinase inhibitor in // 211980 // intron /// 131550 // {Nonsmall cell lung cancer, susceptibility to} // 211980 // intron	---	---	T // C	2	rs2293348
AX-15719208	Affx-30634223	rs2293347	2	7	55268916	55268916	+	0	p11.2	GGGGATGAAAGAATGCATTTGCCAAGTCCTACAGA[C/T]TCCAACTTCTACCGTGCCCTGATGGATGAAGAAGA	T	C	C	T	ENST00000275493 // synon // 0 // Hs.488293 // EGFR // 1956 // epidermal growth factor receptor /// ENST00000442591 // intron // 0 // Hs.488293 // EGFR // 1956 // epidermal growth factor receptor /// ENST00000454757 // synon // 0 // Hs.488293 // EGFR // 1956 // epidermal growth factor receptor /// ENST00000455089 // synon // 0 // Hs.488293 // EGFR // 1956 // epidermal growth factor receptor /// NM…	76.6349 // D7S2550 // D7S659 // --- // --- // deCODE /// 75.4640 // D7S2550 // D7S2429 // AFM102YA1 // AFMA153TF5 // Marshfield /// 67.1335 // D7S2550 // D7S659 // --- // --- // SLM1	D7S1988 // downstream // 83823 /// D7S2066E // upstream // 4837	0.0909 // 0.9091 // CEU /// 0.2573 // 0.7427 // CHB /// 0.3173 // 0.6827 // JPT /// 0.0046 // 0.9954 // YRI	0.1616 // CEU /// 0.3786 // CHB /// 0.4231 // JPT /// 0.0093 // YRI	198 // CEU /// 206 // CHB /// 208 // JPT /// 216 // YRI	YES	reverse	1	0	T // CEU /// T // CHB /// T // JPT /// T // YRI	0.0909 // CEU /// 0.2573 // CHB /// 0.3173 // JPT /// 0.0046 // YRI	131550 // Nonsmall cell lung cancer, response to tyrosine kinase inhibitor in // 211980 // intron /// 131550 // Adenocarcinoma of lung, response to tyrosine kinase inhibitor in // 211980 // intron /// 131550 // {Nonsmall cell lung cancer, susceptibility to} // 211980 // intron /// 131550 // Nonsmall cell lung cancer, response to tyrosine kinase inhibitor in // 211980 // synon /// 131550 // Adenoc…	---	---	T // C	2	rs2293347
AX-75176717	Affx-30634331	rs2692456	2	7	55272826	55272826	+	0	p11.2	ACTTTCTTTTGCAGCAACAGCAAGAGGGCCCTCCC[A/G]AGGCTCCTGCTCCCTGTCATAAGTCTCCTTGTTGA	A	G	G	A	ENST00000275493 // intron // 0 // Hs.488293 // EGFR // 1956 // epidermal growth factor receptor /// ENST00000442591 // intron // 0 // Hs.488293 // EGFR // 1956 // epidermal growth factor receptor /// ENST00000454757 // intron // 0 // Hs.488293 // EGFR // 1956 // epidermal growth factor receptor /// NM_005228 // intron // 0 // Hs.488293 // EGFR // 1956 // epidermal growth factor receptor	76.6426 // D7S2550 // D7S659 // --- // --- // deCODE /// 75.4646 // D7S2550 // D7S2429 // AFM102YA1 // AFMA153TF5 // Marshfield /// 67.1372 // D7S2550 // D7S659 // --- // --- // SLM1	D7S1988 // downstream // 87733 /// D7S2066E // upstream // 927	0.8535 // 0.1465 // CEU /// 0.9223 // 0.0777 // CHB /// 0.9183 // 0.0817 // JPT /// 0.8750 // 0.1250 // YRI	0.1919 // CEU /// 0.1553 // CHB /// 0.1635 // JPT /// 0.2315 // YRI	198 // CEU /// 206 // CHB /// 208 // JPT /// 216 // YRI	YES	same	1	0	G // CEU /// G // CHB /// G // JPT /// G // YRI	0.1465 // CEU /// 0.0777 // CHB /// 0.0817 // JPT /// 0.1250 // YRI	131550 // Nonsmall cell lung cancer, response to tyrosine kinase inhibitor in // 211980 // intron /// 131550 // Adenocarcinoma of lung, response to tyrosine kinase inhibitor in // 211980 // intron /// 131550 // {Nonsmall cell lung cancer, susceptibility to} // 211980 // intron	---	---	A // G	2	rs2692456
AX-11672115	Affx-30634351	rs884225	2	7	55274084	55274084	+	0	p11.2	TGTCTTCCATTCCATTGTTTTGAAACTCAGTATGC[C/T]GCCCCTGTCTTGCTGTCATGAAATCAGCAAGAGAG	T	C	T	C	ENST00000275493 // UTR-3 // 0 // Hs.488293 // EGFR // 1956 // epidermal growth factor receptor /// ENST00000442591 // intron // 0 // Hs.488293 // EGFR // 1956 // epidermal growth factor receptor /// NM_005228 // UTR-3 // 0 // Hs.488293 // EGFR // 1956 // epidermal growth factor receptor	76.6451 // D7S2550 // D7S659 // --- // --- // deCODE /// 75.4649 // D7S2550 // D7S2429 // AFM102YA1 // AFMA153TF5 // Marshfield /// 67.1384 // D7S2550 // D7S659 // --- // --- // SLM1	D7S2066E // downstream // 331 /// D7S2935 // upstream // 4931	0.8990 // 0.1010 // CEU /// 0.4563 // 0.5437 // CHB /// 0.5865 // 0.4135 // JPT /// 0.9676 // 0.0324 // YRI	0.1818 // CEU /// 0.6019 // CHB /// 0.4423 // JPT /// 0.0648 // YRI	198 // CEU /// 206 // CHB /// 208 // JPT /// 216 // YRI	---	reverse	1	0	C // CEU /// T // CHB /// C // JPT /// C // YRI	0.1010 // CEU /// 0.4563 // CHB /// 0.4135 // JPT /// 0.0324 // YRI	131550 // Nonsmall cell lung cancer, response to tyrosine kinase inhibitor in // 211980 // intron /// 131550 // Adenocarcinoma of lung, response to tyrosine kinase inhibitor in // 211980 // intron /// 131550 // {Nonsmall cell lung cancer, susceptibility to} // 211980 // intron /// 131550 // Nonsmall cell lung cancer, response to tyrosine kinase inhibitor in // 211980 // UTR-3 /// 131550 // Adenoc…	---	---	T // C	2	rs884225
AX-11381215	Affx-30634383	rs2280653	2	7	55276094	55276094	+	0	p11.2	TAGCCTGGCCTTAATACCCTACAGAAAGCCTGTCC[A/G]TTGGCTGTTTCTTCCTCAGTCAGTTCCTGGAAGAC	A	G	A	G	ENST00000275493 // UTR-3 // 0 // Hs.488293 // EGFR // 1956 // epidermal growth factor receptor /// ENST00000442591 // intron // 0 // Hs.488293 // EGFR // 1956 // epidermal growth factor receptor /// NM_005228 // downstream // 1063 // Hs.488293 // EGFR // 1956 // epidermal growth factor receptor /// NR_110426 // downstream // 30035 // --- // ELDR // 102725541 // EGFR long non-coding downstream RNA	76.6491 // D7S2550 // D7S659 // --- // --- // deCODE /// 75.4652 // D7S2550 // D7S2429 // AFM102YA1 // AFMA153TF5 // Marshfield /// 67.1403 // D7S2550 // D7S659 // --- // --- // SLM1	D7S2066E // downstream // 2341 /// D7S2935 // upstream // 2921	0.8535 // 0.1465 // CEU /// 0.7427 // 0.2573 // CHB /// 0.6779 // 0.3221 // JPT /// 0.6343 // 0.3657 // YRI	0.2727 // CEU /// 0.3786 // CHB /// 0.4327 // JPT /// 0.4352 // YRI	198 // CEU /// 206 // CHB /// 208 // JPT /// 216 // YRI	YES	reverse	1	0	G // CEU /// G // CHB /// G // JPT /// G // YRI	0.1465 // CEU /// 0.2573 // CHB /// 0.3221 // JPT /// 0.3657 // YRI	131550 // Nonsmall cell lung cancer, response to tyrosine kinase inhibitor in // 211980 // downstream /// 131550 // Adenocarcinoma of lung, response to tyrosine kinase inhibitor in // 211980 // downstream /// 131550 // {Nonsmall cell lung cancer, susceptibility to} // 211980 // downstream /// 131550 // Nonsmall cell lung cancer, response to tyrosine kinase inhibitor in // 211980 // intron /// 131…	---	---	A // G	2	rs2280653
AX-12659660	Affx-30634402	rs940810	2	7	55277387	55277387	+	0	p11.2	CTCTTTCACCAGCCACACCTGCCATACCAGGGGTA[C/T]AGCTTTGTACTATTGAAGACACAGACAGGATTTTT	T	C	C	T	ENST00000275493 // UTR-3 // 0 // Hs.488293 // EGFR // 1956 // epidermal growth factor receptor /// ENST00000442591 // intron // 0 // Hs.488293 // EGFR // 1956 // epidermal growth factor receptor /// NM_005228 // downstream // 2356 // Hs.488293 // EGFR // 1956 // epidermal growth factor receptor /// NR_110426 // downstream // 28742 // --- // ELDR // 102725541 // EGFR long non-coding downstream RNA	76.6516 // D7S2550 // D7S659 // --- // --- // deCODE /// 75.4654 // D7S2550 // D7S2429 // AFM102YA1 // AFMA153TF5 // Marshfield /// 67.1416 // D7S2550 // D7S659 // --- // --- // SLM1	D7S2066E // downstream // 3634 /// D7S2935 // upstream // 1628	0.2929 // 0.7071 // CEU /// 0.0534 // 0.9466 // CHB /// 0.0433 // 0.9567 // JPT /// 0.0139 // 0.9861 // YRI	0.3636 // CEU /// 0.1068 // CHB /// 0.0865 // JPT /// 0.0278 // YRI	198 // CEU /// 206 // CHB /// 208 // JPT /// 216 // YRI	YES	reverse	1	0	T // CEU /// T // CHB /// T // JPT /// T // YRI	0.2929 // CEU /// 0.0534 // CHB /// 0.0433 // JPT /// 0.0139 // YRI	131550 // Nonsmall cell lung cancer, response to tyrosine kinase inhibitor in // 211980 // downstream /// 131550 // Adenocarcinoma of lung, response to tyrosine kinase inhibitor in // 211980 // downstream /// 131550 // {Nonsmall cell lung cancer, susceptibility to} // 211980 // downstream /// 131550 // Nonsmall cell lung cancer, response to tyrosine kinase inhibitor in // 211980 // intron /// 131…	---	---	T // C	2	rs940810
AX-11622154	Affx-30634412	rs7334	2	7	55278852	55278852	+	0	p11.2	ATCTGAATTCCCAGCAGAAGCACTAAGAAGCTCCA[A/C]CCTATCACCTAGCAGATAAAACTATGGGGAAAACT	A	C	C	A	ENST00000275493 // UTR-3 // 0 // Hs.488293 // EGFR // 1956 // epidermal growth factor receptor /// ENST00000442591 // intron // 0 // Hs.488293 // EGFR // 1956 // epidermal growth factor receptor /// NM_005228 // downstream // 3821 // Hs.488293 // EGFR // 1956 // epidermal growth factor receptor /// NR_110426 // downstream // 27277 // --- // ELDR // 102725541 // EGFR long non-coding downstream RNA	76.6545 // D7S2550 // D7S659 // --- // --- // deCODE /// 75.4657 // D7S2550 // D7S2429 // AFM102YA1 // AFMA153TF5 // Marshfield /// 67.1430 // D7S2550 // D7S659 // --- // --- // SLM1	D7S2066E // downstream // 5099 /// D7S2935 // upstream // 163	0.2525 // 0.7475 // CEU /// 0.8058 // 0.1942 // CHB /// 0.7308 // 0.2692 // JPT /// 0.6435 // 0.3565 // YRI	0.3232 // CEU /// 0.3301 // CHB /// 0.4038 // JPT /// 0.4352 // YRI	198 // CEU /// 206 // CHB /// 208 // JPT /// 216 // YRI	YES	same	1	0	A // CEU /// C // CHB /// C // JPT /// C // YRI	0.2525 // CEU /// 0.1942 // CHB /// 0.2692 // JPT /// 0.3565 // YRI	131550 // Nonsmall cell lung cancer, response to tyrosine kinase inhibitor in // 211980 // downstream /// 131550 // Adenocarcinoma of lung, response to tyrosine kinase inhibitor in // 211980 // downstream /// 131550 // {Nonsmall cell lung cancer, susceptibility to} // 211980 // downstream /// 131550 // Nonsmall cell lung cancer, response to tyrosine kinase inhibitor in // 211980 // intron /// 131…	---	---	A // C	2	rs7334
AX-15719226	Affx-30634433	rs940807	2	7	55279494	55279494	+	0	p11.2	CCCCCCCTGTCGCTAACCAGCCTCTCCCACCATCA[A/C]CATCGCACCTCAGGAACCAGAGAACTTTTTAATGG	A	C	C	A	ENST00000442591 // intron // 0 // Hs.488293 // EGFR // 1956 // epidermal growth factor receptor /// NM_005228 // downstream // 4463 // Hs.488293 // EGFR // 1956 // epidermal growth factor receptor /// NR_110426 // downstream // 26635 // --- // ELDR // 102725541 // EGFR long non-coding downstream RNA	76.6558 // D7S2550 // D7S659 // --- // --- // deCODE /// 75.4658 // D7S2550 // D7S2429 // AFM102YA1 // AFMA153TF5 // Marshfield /// 67.1436 // D7S2550 // D7S659 // --- // --- // SLM1	D7S2935 // downstream // 479 /// D7S2156E // upstream // 220217	0.1010 // 0.8990 // CEU /// 0.2573 // 0.7427 // CHB /// 0.3221 // 0.6779 // JPT /// 0.0000 // 1.0000 // YRI	0.1818 // CEU /// 0.3592 // CHB /// 0.4327 // JPT /// 0.0000 // YRI	198 // CEU /// 206 // CHB /// 208 // JPT /// 216 // YRI	YES	reverse	1	0	A // CEU /// A // CHB /// A // JPT /// A // YRI	0.1010 // CEU /// 0.2573 // CHB /// 0.3221 // JPT /// 0.0000 // YRI	131550 // Nonsmall cell lung cancer, response to tyrosine kinase inhibitor in // 211980 // downstream /// 131550 // Adenocarcinoma of lung, response to tyrosine kinase inhibitor in // 211980 // downstream /// 131550 // {Nonsmall cell lung cancer, susceptibility to} // 211980 // downstream /// 131550 // Nonsmall cell lung cancer, response to tyrosine kinase inhibitor in // 211980 // intron /// 131…	---	---	A // C	2	rs940807
AX-11686422	Affx-30634437	rs940806	2	7	55279745	55279745	+	0	p11.2	ATGGAACAGATTTTTCTATGGCAAGCCCAGGTTTT[A/G]TTTCTTCAGAGTACCAAAATAATTAGAAGTTTGCC	A	G	A	G	ENST00000442591 // intron // 0 // Hs.488293 // EGFR // 1956 // epidermal growth factor receptor /// NM_005228 // downstream // 4714 // Hs.488293 // EGFR // 1956 // epidermal growth factor receptor /// NR_110426 // downstream // 26384 // --- // ELDR // 102725541 // EGFR long non-coding downstream RNA	76.6562 // D7S2550 // D7S659 // --- // --- // deCODE /// 75.4658 // D7S2550 // D7S2429 // AFM102YA1 // AFMA153TF5 // Marshfield /// 67.1438 // D7S2550 // D7S659 // --- // --- // SLM1	D7S2935 // downstream // 730 /// D7S2156E // upstream // 219966	0.4091 // 0.5909 // CEU /// 0.0971 // 0.9029 // CHB /// 0.1635 // 0.8365 // JPT /// 0.1806 // 0.8194 // YRI	0.4343 // CEU /// 0.1748 // CHB /// 0.2500 // JPT /// 0.2500 // YRI	198 // CEU /// 206 // CHB /// 208 // JPT /// 216 // YRI	YES	reverse	1	0	A // CEU /// A // CHB /// A // JPT /// A // YRI	0.4091 // CEU /// 0.0971 // CHB /// 0.1635 // JPT /// 0.1806 // YRI	131550 // Nonsmall cell lung cancer, response to tyrosine kinase inhibitor in // 211980 // downstream /// 131550 // Adenocarcinoma of lung, response to tyrosine kinase inhibitor in // 211980 // downstream /// 131550 // {Nonsmall cell lung cancer, susceptibility to} // 211980 // downstream /// 131550 // Nonsmall cell lung cancer, response to tyrosine kinase inhibitor in // 211980 // intron /// 131…	---	---	A // G	2	rs940806

## Sheet: EGFR_2.0(229)
AX-36265673	Affx-30631605	rs17335689	2	7	55017845	55017845	+	0	p11.2	CTGGTGAAAAACCCCACCGTTCAGGCTGCAGGGTG[C/T]GAGACCCAGGCACAAACATTTTGCTGGATGAGGAG	T	C	C	T	ENST00000439413 // downstream // 212917 // --- // --- // --- // --- /// ENST00000455089 // upstream // 1176 // Hs.488293 // EGFR // 1956 // epidermal growth factor receptor /// NM_201282 // upstream // 1187 // Hs.488293 // EGFR // 1956 // epidermal growth factor receptor /// NR_110040 // downstream // 212882 // --- // LOC100996654 // 100996654 // uncharacterized LOC100996654	---	D7S793 // downstream // 17122 /// D7S2357 // upstream // 37260	0.0000 // --- // CEU /// 0.0000 // --- // CHB /// 0.0000 // --- // JPT /// 0.0324 // --- // YRI	0.0000 // CEU /// 0.0000 // CHB /// 0.0000 // JPT /// 0.0648 // YRI	198 // CEU /// 206 // CHB /// 208 // JPT /// 216 // YRI	---	same	1	0	T // CEU /// T // CHB /// T // JPT /// T // YRI	0.0000 // CEU /// 0.0000 // CHB /// 0.0000 // JPT /// 0.0324 // YRI	131550 // Nonsmall cell lung cancer, response to tyrosine kinase inhibitor in // 211980 // upstream /// 131550 // Adenocarcinoma of lung, response to tyrosine kinase inhibitor in // 211980 // upstream /// 131550 // {Nonsmall cell lung cancer, susceptibility to} // 211980 // upstream /// 131550 // ?Inflammatory skin and bowel disease, neonatal, 2 // 616069 // upstream /// 131550 // Nonsmall cell l…	---	---	T // C	2	7	55085538	+	rs17335689
AX-42227147	Affx-30631607	rs6593197	2	7	55018031	55018031	+	0	p11.2	TGAAGGTCCTAGTGAATCTCGTGAAGAGAGGAGGG[A/G]TCTGGCTGTAACATGGACCTAGAGGACATTTTTAC	A	G	G	A	ENST00000439413 // downstream // 213103 // --- // --- // --- // --- /// ENST00000455089 // upstream // 990 // Hs.488293 // EGFR // 1956 // epidermal growth factor receptor /// NM_201282 // upstream // 1001 // Hs.488293 // EGFR // 1956 // epidermal growth factor receptor /// NR_110040 // downstream // 213068 // --- // LOC100996654 // 100996654 // uncharacterized LOC100996654	---	D7S793 // downstream // 17308 /// D7S2357 // upstream // 37074	0.0000 // --- // CEU /// 0.0000 // --- // CHB /// 0.0000 // --- // JPT /// 0.0417 // --- // YRI	0.0000 // CEU /// 0.0000 // CHB /// 0.0000 // JPT /// 0.0833 // YRI	198 // CEU /// 206 // CHB /// 208 // JPT /// 216 // YRI	YES	same	1	0	A // CEU /// A // CHB /// A // JPT /// A // YRI	0.0000 // CEU /// 0.0000 // CHB /// 0.0000 // JPT /// 0.0417 // YRI	131550 // Nonsmall cell lung cancer, response to tyrosine kinase inhibitor in // 211980 // upstream /// 131550 // Adenocarcinoma of lung, response to tyrosine kinase inhibitor in // 211980 // upstream /// 131550 // {Nonsmall cell lung cancer, susceptibility to} // 211980 // upstream /// 131550 // ?Inflammatory skin and bowel disease, neonatal, 2 // 616069 // upstream /// 131550 // Nonsmall cell l…	---	---	A // G	2	7	55085724	+	rs6593197
AX-68329158	Affx-30631609	rs114915491	2	7	55018163	55018163	+	0	p11.2	GCAGCCCAAAAAAGCTCAGTTTCTTTTGGCCAAAG[C/T]TTCCGCGAGTTTCCCTGGCATTTCTCCTGCGGGAG	T	C	C	T	ENST00000439413 // downstream // 213235 // --- // --- // --- // --- /// ENST00000455089 // upstream // 858 // Hs.488293 // EGFR // 1956 // epidermal growth factor receptor /// NM_201282 // upstream // 869 // Hs.488293 // EGFR // 1956 // epidermal growth factor receptor /// NR_110040 // downstream // 213200 // --- // LOC100996654 // 100996654 // uncharacterized LOC100996654	---	D7S793 // downstream // 17440 /// D7S2357 // upstream // 36942	0.0000 // --- // CEU /// 0.0000 // --- // CHB /// 0.0000 // --- // JPT /// 0.0185 // --- // YRI	0.0000 // CEU /// 0.0000 // CHB /// 0.0000 // JPT /// 0.0370 // YRI	198 // CEU /// 206 // CHB /// 208 // JPT /// 216 // YRI	---	same	1	0	T // CEU /// T // CHB /// T // JPT /// T // YRI	0.0000 // CEU /// 0.0000 // CHB /// 0.0000 // JPT /// 0.0185 // YRI	131550 // Nonsmall cell lung cancer, response to tyrosine kinase inhibitor in // 211980 // upstream /// 131550 // Adenocarcinoma of lung, response to tyrosine kinase inhibitor in // 211980 // upstream /// 131550 // {Nonsmall cell lung cancer, susceptibility to} // 211980 // upstream /// 131550 // ?Inflammatory skin and bowel disease, neonatal, 2 // 616069 // upstream /// 131550 // Nonsmall cell l…	---	---	T // C	2	7	55085856	+	rs114915491
AX-112218400	Affx-30631621	rs712829	2	7	55019062	55019062	+	0	p11.2	GCAGCCCCCGGCGCAGCGCGGCCGCAGCAGCCTCC[G/T]CCCCCCGCACGGTGTGAGCGCCCGACGCGGCCGAG	T	G	G	T	ENST00000342916 // UTR-5 // 0 // Hs.488293 // EGFR // 1956 // epidermal growth factor receptor /// ENST00000344576 // UTR-5 // 0 // Hs.488293 // EGFR // 1956 // epidermal growth factor receptor /// ENST00000420316 // UTR-5 // 0 // Hs.488293 // EGFR // 1956 // epidermal growth factor receptor /// ENST00000454757 // UTR-5 // 0 // Hs.488293 // EGFR // 1956 // epidermal growth factor receptor /// ENS…	---	D7S793 // downstream // 18339 /// D7S2357 // upstream // 36043	0.2879 // --- // CEU /// 0.0485 // --- // CHB /// 0.0625 // --- // JPT /// 0.3009 // --- // YRI	0.3535 // CEU /// 0.0777 // CHB /// 0.1250 // JPT /// 0.4167 // YRI	198 // CEU /// 206 // CHB /// 208 // JPT /// 216 // YRI	---	same	2	0	T // CEU /// T // CHB /// T // JPT /// T // YRI	0.2879 // CEU /// 0.0485 // CHB /// 0.0625 // JPT /// 0.3009 // YRI	131550 // Nonsmall cell lung cancer, response to tyrosine kinase inhibitor in // 211980 // UTR-5 /// 131550 // Adenocarcinoma of lung, response to tyrosine kinase inhibitor in // 211980 // UTR-5 /// 131550 // {Nonsmall cell lung cancer, susceptibility to} // 211980 // UTR-5 /// 131550 // ?Inflammatory skin and bowel disease, neonatal, 2 // 616069 // UTR-5	---	---	T // G	2	7	55086755	+	rs712829
AX-112218417	Affx-30631622	rs712830	2	7	55019087	55019087	+	0	p11.2	AGCAGCCTCCGCCCCCCGCACGGTGTGAGCGCCCG[A/C]CGCGGCCGAGGCGGCCGGAGTCCCGAGCTAGCCCC	A	C	A	C	ENST00000342916 // UTR-5 // 0 // Hs.488293 // EGFR // 1956 // epidermal growth factor receptor /// ENST00000344576 // UTR-5 // 0 // Hs.488293 // EGFR // 1956 // epidermal growth factor receptor /// ENST00000420316 // UTR-5 // 0 // Hs.488293 // EGFR // 1956 // epidermal growth factor receptor /// ENST00000454757 // UTR-5 // 0 // Hs.488293 // EGFR // 1956 // epidermal growth factor receptor /// ENS…	---	D7S793 // downstream // 18364 /// D7S2357 // upstream // 36018	0.1869 // --- // CEU /// 0.0097 // --- // CHB /// 0.0000 // --- // JPT /// 0.0000 // --- // YRI	0.3535 // CEU /// 0.0194 // CHB /// 0.0000 // JPT /// 0.0000 // YRI	198 // CEU /// 206 // CHB /// 208 // JPT /// 216 // YRI	---	same	2	0	A // CEU /// A // CHB /// A // JPT /// A // YRI	0.1869 // CEU /// 0.0097 // CHB /// 0.0000 // JPT /// 0.0000 // YRI	131550 // Nonsmall cell lung cancer, response to tyrosine kinase inhibitor in // 211980 // UTR-5 /// 131550 // Adenocarcinoma of lung, response to tyrosine kinase inhibitor in // 211980 // UTR-5 /// 131550 // {Nonsmall cell lung cancer, susceptibility to} // 211980 // UTR-5 /// 131550 // ?Inflammatory skin and bowel disease, neonatal, 2 // 616069 // UTR-5	---	---	A // C	2	7	55086780	+	rs712830
AX-36265681	Affx-30631649	rs33941449	2	7	55021305	55021305	+	0	p11.2	CTCCGGAGACTGCTGACTGCCGGTCCTGTTAGTCA[A/G]GTGTCAGCCCTGTCTCTGCCGAAGAGACTCTTCTC	A	G	G	A	ENST00000275493 // intron // 0 // Hs.488293 // EGFR // 1956 // epidermal growth factor receptor /// ENST00000342916 // intron // 0 // Hs.488293 // EGFR // 1956 // epidermal growth factor receptor /// ENST00000344576 // intron // 0 // Hs.488293 // EGFR // 1956 // epidermal growth factor receptor /// ENST00000420316 // intron // 0 // Hs.488293 // EGFR // 1956 // epidermal growth factor receptor ///…	---	D7S793 // downstream // 20582 /// D7S2357 // upstream // 33800	0.0000 // --- // CEU /// 0.0874 // --- // CHB /// 0.0673 // --- // JPT /// 0.0185 // --- // YRI	0.0000 // CEU /// 0.1748 // CHB /// 0.1154 // JPT /// 0.0370 // YRI	198 // CEU /// 206 // CHB /// 208 // JPT /// 216 // YRI	---	same	1	0	A // CEU /// A // CHB /// A // JPT /// A // YRI	0.0000 // CEU /// 0.0874 // CHB /// 0.0673 // JPT /// 0.0185 // YRI	131550 // Nonsmall cell lung cancer, response to tyrosine kinase inhibitor in // 211980 // intron /// 131550 // Adenocarcinoma of lung, response to tyrosine kinase inhibitor in // 211980 // intron /// 131550 // {Nonsmall cell lung cancer, susceptibility to} // 211980 // intron /// 131550 // ?Inflammatory skin and bowel disease, neonatal, 2 // 616069 // intron	---	---	A // G	2	7	55088998	+	rs33941449
AX-68329166	Affx-30631650	rs73131819	2	7	55021446	55021446	+	0	p11.2	TTTGATGTTACTTGTTTGAACACCACTATTAGTAG[C/T]TGGAGATTTGTTCCTGAGAAAAATATAAATACCAC	T	C	T	C	ENST00000275493 // intron // 0 // Hs.488293 // EGFR // 1956 // epidermal growth factor receptor /// ENST00000342916 // intron // 0 // Hs.488293 // EGFR // 1956 // epidermal growth factor receptor /// ENST00000344576 // intron // 0 // Hs.488293 // EGFR // 1956 // epidermal growth factor receptor /// ENST00000420316 // intron // 0 // Hs.488293 // EGFR // 1956 // epidermal growth factor receptor ///…	---	D7S793 // downstream // 20723 /// D7S2357 // upstream // 33659	--- // 0.0101 // CEU /// --- // 0.0000 // CHB /// --- // 0.0000 // JPT /// --- // 0.0000 // YRI	0.0202 // CEU /// 0.0000 // CHB /// 0.0000 // JPT /// 0.0000 // YRI	198 // CEU /// 206 // CHB /// 208 // JPT /// 216 // YRI	---	same	1	0	C // CEU /// C // CHB /// C // JPT /// C // YRI	0.0101 // CEU /// 0.0000 // CHB /// 0.0000 // JPT /// 0.0000 // YRI	131550 // Nonsmall cell lung cancer, response to tyrosine kinase inhibitor in // 211980 // intron /// 131550 // Adenocarcinoma of lung, response to tyrosine kinase inhibitor in // 211980 // intron /// 131550 // {Nonsmall cell lung cancer, susceptibility to} // 211980 // intron /// 131550 // ?Inflammatory skin and bowel disease, neonatal, 2 // 616069 // intron	---	---	T // C	2	7	55089139	+	rs73131819
AX-36265687	Affx-30631659	rs76692262	2	7	55022138	55022138	+	0	p11.2	GCCGAGTTCCTCAGCCCTCTGTTGGGTCACCTTCC[A/G]TAGAGGCAGCTTAGTCCTCAGTTCAGTGAGCATGG	A	G	A	G	ENST00000275493 // intron // 0 // Hs.488293 // EGFR // 1956 // epidermal growth factor receptor /// ENST00000342916 // intron // 0 // Hs.488293 // EGFR // 1956 // epidermal growth factor receptor /// ENST00000344576 // intron // 0 // Hs.488293 // EGFR // 1956 // epidermal growth factor receptor /// ENST00000420316 // intron // 0 // Hs.488293 // EGFR // 1956 // epidermal growth factor receptor ///…	---	D7S793 // downstream // 21415 /// D7S2357 // upstream // 32967	--- // 0.1869 // CEU /// --- // 0.0097 // CHB /// --- // 0.0000 // JPT /// --- // 0.0509 // YRI	0.3535 // CEU /// 0.0194 // CHB /// 0.0000 // JPT /// 0.1019 // YRI	198 // CEU /// 206 // CHB /// 208 // JPT /// 216 // YRI	---	same	1	0	G // CEU /// G // CHB /// G // JPT /// G // YRI	0.1869 // CEU /// 0.0097 // CHB /// 0.0000 // JPT /// 0.0509 // YRI	131550 // Nonsmall cell lung cancer, response to tyrosine kinase inhibitor in // 211980 // intron /// 131550 // Adenocarcinoma of lung, response to tyrosine kinase inhibitor in // 211980 // intron /// 131550 // {Nonsmall cell lung cancer, susceptibility to} // 211980 // intron /// 131550 // ?Inflammatory skin and bowel disease, neonatal, 2 // 616069 // intron	---	---	A // G	2	7	55089831	+	rs76692262
AX-11174191	Affx-30631667	rs11770506	2	7	55022686	55022686	+	0	p11.2	GCTTTCAAATCTGGAAAGGACACCAGTGGTTTGTG[C/T]GTTAGACCCACACTGCCGTAGCACAGAATACAAGA	T	C	T	C	ENST00000275493 // intron // 0 // Hs.488293 // EGFR // 1956 // epidermal growth factor receptor /// ENST00000342916 // intron // 0 // Hs.488293 // EGFR // 1956 // epidermal growth factor receptor /// ENST00000344576 // intron // 0 // Hs.488293 // EGFR // 1956 // epidermal growth factor receptor /// ENST00000420316 // intron // 0 // Hs.488293 // EGFR // 1956 // epidermal growth factor receptor ///…	---	D7S793 // downstream // 21963 /// D7S2357 // upstream // 32419	--- // 0.3990 // CEU /// 0.3544 // --- // CHB /// 0.2885 // --- // JPT /// --- // 0.1157 // YRI	0.4343 // CEU /// 0.4757 // CHB /// 0.3846 // JPT /// 0.2130 // YRI	198 // CEU /// 206 // CHB /// 208 // JPT /// 216 // YRI	YES	same	1	0	C // CEU /// T // CHB /// T // JPT /// C // YRI	0.3990 // CEU /// 0.3544 // CHB /// 0.2885 // JPT /// 0.1157 // YRI	131550 // Nonsmall cell lung cancer, response to tyrosine kinase inhibitor in // 211980 // intron /// 131550 // Adenocarcinoma of lung, response to tyrosine kinase inhibitor in // 211980 // intron /// 131550 // {Nonsmall cell lung cancer, susceptibility to} // 211980 // intron /// 131550 // ?Inflammatory skin and bowel disease, neonatal, 2 // 616069 // intron	---	---	T // C	2	7	55090379	+	rs11770506
AX-151088386	Affx-30631668	rs138079670	2	7	55022703	55022703	+	0	p11.2	GGACACCAGTGGTTTGTGTGTTAGACCCACACTGC[A/C]GTAGCACAGAATACAAGAAACTGGCTGAGAGCTCC	A	C	C	A	ENST00000275493 // intron // 0 // Hs.488293 // EGFR // 1956 // epidermal growth factor receptor /// ENST00000342916 // intron // 0 // Hs.488293 // EGFR // 1956 // epidermal growth factor receptor /// ENST00000344576 // intron // 0 // Hs.488293 // EGFR // 1956 // epidermal growth factor receptor /// ENST00000420316 // intron // 0 // Hs.488293 // EGFR // 1956 // epidermal growth factor receptor ///…	---	D7S793 // downstream // 21980 /// D7S2357 // upstream // 32402	0.0101 // --- // CEU /// 0.0000 // --- // CHB /// 0.0000 // --- // JPT /// 0.0000 // --- // YRI	0.0202 // CEU /// 0.0000 // CHB /// 0.0000 // JPT /// 0.0000 // YRI	198 // CEU /// 206 // CHB /// 208 // JPT /// 216 // YRI	---	same	1	0	A // CEU /// A // CHB /// A // JPT /// A // YRI	0.0101 // CEU /// 0.0000 // CHB /// 0.0000 // JPT /// 0.0000 // YRI	131550 // Nonsmall cell lung cancer, response to tyrosine kinase inhibitor in // 211980 // intron /// 131550 // Adenocarcinoma of lung, response to tyrosine kinase inhibitor in // 211980 // intron /// 131550 // {Nonsmall cell lung cancer, susceptibility to} // 211980 // intron /// 131550 // ?Inflammatory skin and bowel disease, neonatal, 2 // 616069 // intron	---	---	A // C	2	7	55090396	+	rs138079670
AX-36265703	Affx-30631692	rs115885668	2	7	55024081	55024081	+	0	p11.2	AATTTTCACTTTTTCAGAGTCATCTGATAAAGCTT[G/T]CTTGCTACACATTTAGATAGATACACTCAATCCAG	T	G	T	G	ENST00000275493 // intron // 0 // Hs.488293 // EGFR // 1956 // epidermal growth factor receptor /// ENST00000342916 // intron // 0 // Hs.488293 // EGFR // 1956 // epidermal growth factor receptor /// ENST00000344576 // intron // 0 // Hs.488293 // EGFR // 1956 // epidermal growth factor receptor /// ENST00000420316 // intron // 0 // Hs.488293 // EGFR // 1956 // epidermal growth factor receptor ///…	---	D7S793 // downstream // 23358 /// D7S2357 // upstream // 31024	--- // 0.0000 // CEU /// --- // 0.0000 // CHB /// --- // 0.0000 // JPT /// --- // 0.0741 // YRI	0.0000 // CEU /// 0.0000 // CHB /// 0.0000 // JPT /// 0.1481 // YRI	198 // CEU /// 206 // CHB /// 208 // JPT /// 216 // YRI	---	same	1	0	G // CEU /// G // CHB /// G // JPT /// G // YRI	0.0000 // CEU /// 0.0000 // CHB /// 0.0000 // JPT /// 0.0741 // YRI	131550 // Nonsmall cell lung cancer, response to tyrosine kinase inhibitor in // 211980 // intron /// 131550 // Adenocarcinoma of lung, response to tyrosine kinase inhibitor in // 211980 // intron /// 131550 // {Nonsmall cell lung cancer, susceptibility to} // 211980 // intron /// 131550 // ?Inflammatory skin and bowel disease, neonatal, 2 // 616069 // intron	---	---	T // G	2	7	55091774	+	rs115885668
AX-38363113	Affx-37232186	rs78910000	2	7	55025393	55025393	+	0	p11.2	TATATGTAGCAGCATAAGAAAGAAAGAATCCCAGA[C/T]TGACACCCAGGCTTCTCACTTGGAAGCCTGGATAG	T	C	T	C	ENST00000275493 // intron // 0 // Hs.488293 // EGFR // 1956 // epidermal growth factor receptor /// ENST00000342916 // intron // 0 // Hs.488293 // EGFR // 1956 // epidermal growth factor receptor /// ENST00000344576 // intron // 0 // Hs.488293 // EGFR // 1956 // epidermal growth factor receptor /// ENST00000420316 // intron // 0 // Hs.488293 // EGFR // 1956 // epidermal growth factor receptor ///…	---	D7S793 // downstream // 24670 /// D7S2357 // upstream // 29712	--- // 0.0253 // CEU /// --- // 0.0000 // CHB /// --- // 0.0000 // JPT /// --- // 0.0000 // YRI	0.0505 // CEU /// 0.0000 // CHB /// 0.0000 // JPT /// 0.0000 // YRI	198 // CEU /// 206 // CHB /// 208 // JPT /// 216 // YRI	---	same	1	0	C // CEU /// C // CHB /// C // JPT /// C // YRI	0.0253 // CEU /// 0.0000 // CHB /// 0.0000 // JPT /// 0.0000 // YRI	131550 // Nonsmall cell lung cancer, response to tyrosine kinase inhibitor in // 211980 // intron /// 131550 // Adenocarcinoma of lung, response to tyrosine kinase inhibitor in // 211980 // intron /// 131550 // {Nonsmall cell lung cancer, susceptibility to} // 211980 // intron /// 131550 // ?Inflammatory skin and bowel disease, neonatal, 2 // 616069 // intron	---	---	T // C	2	7	55093086	+	rs78910000
AX-15718936	Affx-30631707	rs80152403	2	7	55026190	55026190	+	0	p11.2	AATTCTGAGGAGTGGATTACATGTTGTATGTAGCT[C/T]GTAACGAAAGAAATCTTGTCTTTGCTCTCAGACCC	T	C	C	T	ENST00000275493 // intron // 0 // Hs.488293 // EGFR // 1956 // epidermal growth factor receptor /// ENST00000342916 // intron // 0 // Hs.488293 // EGFR // 1956 // epidermal growth factor receptor /// ENST00000344576 // intron // 0 // Hs.488293 // EGFR // 1956 // epidermal growth factor receptor /// ENST00000420316 // intron // 0 // Hs.488293 // EGFR // 1956 // epidermal growth factor receptor ///…	---	D7S793 // downstream // 25467 /// D7S2357 // upstream // 28915	0.0000 // --- // CEU /// 0.0340 // --- // CHB /// 0.0144 // --- // JPT /// 0.0000 // --- // YRI	0.0000 // CEU /// 0.0680 // CHB /// 0.0288 // JPT /// 0.0000 // YRI	198 // CEU /// 206 // CHB /// 208 // JPT /// 216 // YRI	---	same	1	0	T // CEU /// T // CHB /// T // JPT /// T // YRI	0.0000 // CEU /// 0.0340 // CHB /// 0.0144 // JPT /// 0.0000 // YRI	131550 // Nonsmall cell lung cancer, response to tyrosine kinase inhibitor in // 211980 // intron /// 131550 // Adenocarcinoma of lung, response to tyrosine kinase inhibitor in // 211980 // intron /// 131550 // {Nonsmall cell lung cancer, susceptibility to} // 211980 // intron /// 131550 // ?Inflammatory skin and bowel disease, neonatal, 2 // 616069 // intron	---	---	T // C	2	7	55093883	+	rs80152403
AX-68329200	Affx-30631727	rs117074754	2	7	55027153	55027153	+	0	p11.2	AGGGAACAAAATAACTGCACTTGTCCTCTGAGGAC[C/T]GACTTACCTTTTGGAAGGGCTGAGAAAGAGAGACA	T	C	C	T	ENST00000275493 // intron // 0 // Hs.488293 // EGFR // 1956 // epidermal growth factor receptor /// ENST00000342916 // intron // 0 // Hs.488293 // EGFR // 1956 // epidermal growth factor receptor /// ENST00000344576 // intron // 0 // Hs.488293 // EGFR // 1956 // epidermal growth factor receptor /// ENST00000420316 // intron // 0 // Hs.488293 // EGFR // 1956 // epidermal growth factor receptor ///…	---	D7S793 // downstream // 26430 /// D7S2357 // upstream // 27952	0.0000 // --- // CEU /// 0.0194 // --- // CHB /// 0.0000 // --- // JPT /// 0.0000 // --- // YRI	0.0000 // CEU /// 0.0388 // CHB /// 0.0000 // JPT /// 0.0000 // YRI	198 // CEU /// 206 // CHB /// 208 // JPT /// 216 // YRI	---	same	1	0	T // CEU /// T // CHB /// T // JPT /// T // YRI	0.0000 // CEU /// 0.0194 // CHB /// 0.0000 // JPT /// 0.0000 // YRI	131550 // Nonsmall cell lung cancer, response to tyrosine kinase inhibitor in // 211980 // intron /// 131550 // Adenocarcinoma of lung, response to tyrosine kinase inhibitor in // 211980 // intron /// 131550 // {Nonsmall cell lung cancer, susceptibility to} // 211980 // intron /// 131550 // ?Inflammatory skin and bowel disease, neonatal, 2 // 616069 // intron	---	---	T // C	2	7	55094846	+	rs117074754
AX-36265735	Affx-30631787	rs2192293	2	7	55030596	55030596	+	0	p11.2	TTGCAGAAAAAAAATGAAAGGAGAAGGCAACTTGA[C/T]TTAGCAGTTGGGTCAGTTAGCAATGCCTATGGCAA	T	C	T	C	ENST00000275493 // intron // 0 // Hs.488293 // EGFR // 1956 // epidermal growth factor receptor /// ENST00000342916 // intron // 0 // Hs.488293 // EGFR // 1956 // epidermal growth factor receptor /// ENST00000344576 // intron // 0 // Hs.488293 // EGFR // 1956 // epidermal growth factor receptor /// ENST00000420316 // intron // 0 // Hs.488293 // EGFR // 1956 // epidermal growth factor receptor ///…	---	D7S793 // downstream // 29873 /// D7S2357 // upstream // 24509	0.3939 // --- // CEU /// 0.2282 // --- // CHB /// 0.1923 // --- // JPT /// 0.4259 // --- // YRI	0.4444 // CEU /// 0.3592 // CHB /// 0.3269 // JPT /// 0.5370 // YRI	198 // CEU /// 206 // CHB /// 208 // JPT /// 216 // YRI	---	same	1	0	T // CEU /// T // CHB /// T // JPT /// T // YRI	0.3939 // CEU /// 0.2282 // CHB /// 0.1923 // JPT /// 0.4259 // YRI	131550 // Nonsmall cell lung cancer, response to tyrosine kinase inhibitor in // 211980 // intron /// 131550 // Adenocarcinoma of lung, response to tyrosine kinase inhibitor in // 211980 // intron /// 131550 // {Nonsmall cell lung cancer, susceptibility to} // 211980 // intron /// 131550 // ?Inflammatory skin and bowel disease, neonatal, 2 // 616069 // intron	---	---	T // C	2	7	55098289	+	rs2192293
AX-42227161	Affx-30631795	rs11973394	2	7	55031504	55031504	+	0	p11.2	CTTTAGAGATTCTTGTTTAGATGCAGAGTAGTGAC[A/G]TGCCTGGTGTCAGGGAGAGAGTTGAATGAGAAAAG	A	G	G	A	ENST00000275493 // intron // 0 // Hs.488293 // EGFR // 1956 // epidermal growth factor receptor /// ENST00000342916 // intron // 0 // Hs.488293 // EGFR // 1956 // epidermal growth factor receptor /// ENST00000344576 // intron // 0 // Hs.488293 // EGFR // 1956 // epidermal growth factor receptor /// ENST00000420316 // intron // 0 // Hs.488293 // EGFR // 1956 // epidermal growth factor receptor ///…	---	D7S793 // downstream // 30781 /// D7S2357 // upstream // 23601	0.0202 // --- // CEU /// 0.0874 // --- // CHB /// 0.0673 // --- // JPT /// 0.1852 // --- // YRI	0.0404 // CEU /// 0.1748 // CHB /// 0.1154 // JPT /// 0.2963 // YRI	198 // CEU /// 206 // CHB /// 208 // JPT /// 216 // YRI	---	same	1	0	A // CEU /// A // CHB /// A // JPT /// A // YRI	0.0202 // CEU /// 0.0874 // CHB /// 0.0673 // JPT /// 0.1852 // YRI	131550 // Nonsmall cell lung cancer, response to tyrosine kinase inhibitor in // 211980 // intron /// 131550 // Adenocarcinoma of lung, response to tyrosine kinase inhibitor in // 211980 // intron /// 131550 // {Nonsmall cell lung cancer, susceptibility to} // 211980 // intron /// 131550 // ?Inflammatory skin and bowel disease, neonatal, 2 // 616069 // intron	---	---	A // G	2	7	55099197	+	rs11973394
AX-36265751	Affx-30631819	rs17335773	2	7	55032390	55032390	+	0	p11.2	TGGAGGCTAAATGGGCCTTAAGGGAAAAAATGATA[C/T]CTGAAGATGCAATTTATTTCAAAAAGAGTTTGCTC	T	C	T	C	ENST00000275493 // intron // 0 // Hs.488293 // EGFR // 1956 // epidermal growth factor receptor /// ENST00000342916 // intron // 0 // Hs.488293 // EGFR // 1956 // epidermal growth factor receptor /// ENST00000344576 // intron // 0 // Hs.488293 // EGFR // 1956 // epidermal growth factor receptor /// ENST00000420316 // intron // 0 // Hs.488293 // EGFR // 1956 // epidermal growth factor receptor ///…	---	D7S793 // downstream // 31667 /// D7S2357 // upstream // 22715	--- // 0.0354 // CEU /// --- // 0.0000 // CHB /// --- // 0.0000 // JPT /// --- // 0.0000 // YRI	0.0707 // CEU /// 0.0000 // CHB /// 0.0000 // JPT /// 0.0000 // YRI	198 // CEU /// 206 // CHB /// 208 // JPT /// 216 // YRI	---	same	1	0	C // CEU /// C // CHB /// C // JPT /// C // YRI	0.0354 // CEU /// 0.0000 // CHB /// 0.0000 // JPT /// 0.0000 // YRI	131550 // Nonsmall cell lung cancer, response to tyrosine kinase inhibitor in // 211980 // intron /// 131550 // Adenocarcinoma of lung, response to tyrosine kinase inhibitor in // 211980 // intron /// 131550 // {Nonsmall cell lung cancer, susceptibility to} // 211980 // intron /// 131550 // ?Inflammatory skin and bowel disease, neonatal, 2 // 616069 // intron	---	---	T // C	2	7	55100083	+	rs17335773
AX-11597008	Affx-30631828	---	2	7	55033808	55033808	+	0	p11.2	GGACTCTCAGGTGACATCCCACCAACCCTCACTTT[C/G]CTTCCCTGGTGGGTCTCACTTTCCCTCAAGAGTGT	C	G	G	C	ENST00000275493 // intron // 0 // Hs.488293 // EGFR // 1956 // epidermal growth factor receptor /// ENST00000342916 // intron // 0 // Hs.488293 // EGFR // 1956 // epidermal growth factor receptor /// ENST00000344576 // intron // 0 // Hs.488293 // EGFR // 1956 // epidermal growth factor receptor /// ENST00000420316 // intron // 0 // Hs.488293 // EGFR // 1956 // epidermal growth factor receptor ///…	---	D7S793 // downstream // 33085 /// D7S2357 // upstream // 21297	---	---	---	---	---	2	0	---	---	131550 // Nonsmall cell lung cancer, response to tyrosine kinase inhibitor in // 211980 // intron /// 131550 // Adenocarcinoma of lung, response to tyrosine kinase inhibitor in // 211980 // intron /// 131550 // {Nonsmall cell lung cancer, susceptibility to} // 211980 // intron /// 131550 // ?Inflammatory skin and bowel disease, neonatal, 2 // 616069 // intron	---	---	C // G	2	7	55101501	+	rs6956366
AX-15718943	Affx-30631838	---	2	7	55034836	55034836	+	0	p11.2	AAATAAATTGCTTTGCTGCAAGAAACACCAAACAT[A/G]GAAAAGCTAACGGTTCAAAGTTAATAATTTATCTT	A	G	G	A	ENST00000275493 // intron // 0 // Hs.488293 // EGFR // 1956 // epidermal growth factor receptor /// ENST00000342916 // intron // 0 // Hs.488293 // EGFR // 1956 // epidermal growth factor receptor /// ENST00000344576 // intron // 0 // Hs.488293 // EGFR // 1956 // epidermal growth factor receptor /// ENST00000420316 // intron // 0 // Hs.488293 // EGFR // 1956 // epidermal growth factor receptor ///…	---	D7S793 // downstream // 34113 /// D7S2357 // upstream // 20269	0.0000 // --- // CEU /// 0.0049 // --- // CHB /// 0.0337 // --- // JPT /// 0.0000 // --- // YRI	0.0000 // CEU /// 0.0097 // CHB /// 0.0673 // JPT /// 0.0000 // YRI	198 // CEU /// 206 // CHB /// 208 // JPT /// 216 // YRI	---	---	1	0	A // CEU /// A // CHB /// A // JPT /// A // YRI	0.0000 // CEU /// 0.0049 // CHB /// 0.0337 // JPT /// 0.0000 // YRI	131550 // Nonsmall cell lung cancer, response to tyrosine kinase inhibitor in // 211980 // intron /// 131550 // Adenocarcinoma of lung, response to tyrosine kinase inhibitor in // 211980 // intron /// 131550 // {Nonsmall cell lung cancer, susceptibility to} // 211980 // intron /// 131550 // ?Inflammatory skin and bowel disease, neonatal, 2 // 616069 // intron	---	---	A // G	2	7	55102529	+	rs77374514
AX-11224775	Affx-30631875	rs12718939	2	7	55037627	55037627	+	0	p11.2	GTAGACAGCAAGCCTCACACTTCTATGCTCACGGA[A/G]GACCAAATTTGCCTTGAAAAATCTTTATAGTCTCT	A	G	A	G	ENST00000275493 // intron // 0 // Hs.488293 // EGFR // 1956 // epidermal growth factor receptor /// ENST00000342916 // intron // 0 // Hs.488293 // EGFR // 1956 // epidermal growth factor receptor /// ENST00000344576 // intron // 0 // Hs.488293 // EGFR // 1956 // epidermal growth factor receptor /// ENST00000420316 // intron // 0 // Hs.488293 // EGFR // 1956 // epidermal growth factor receptor ///…	---	D7S793 // downstream // 36904 /// D7S2357 // upstream // 17478	0.3232 // --- // CEU /// 0.0388 // --- // CHB /// 0.0192 // --- // JPT /// 0.1806 // --- // YRI	0.4040 // CEU /// 0.0583 // CHB /// 0.0385 // JPT /// 0.3056 // YRI	198 // CEU /// 206 // CHB /// 208 // JPT /// 216 // YRI	YES	same	1	0	A // CEU /// A // CHB /// A // JPT /// A // YRI	0.3232 // CEU /// 0.0388 // CHB /// 0.0192 // JPT /// 0.1806 // YRI	131550 // Nonsmall cell lung cancer, response to tyrosine kinase inhibitor in // 211980 // intron /// 131550 // Adenocarcinoma of lung, response to tyrosine kinase inhibitor in // 211980 // intron /// 131550 // {Nonsmall cell lung cancer, susceptibility to} // 211980 // intron /// 131550 // ?Inflammatory skin and bowel disease, neonatal, 2 // 616069 // intron	---	---	A // G	2	7	55105320	+	rs12718939
AX-11320088	Affx-30631937	rs17335780	2	7	55043204	55043204	+	0	p11.2	ACGAGCTGAGTTGTGAATCAAGTTAATAGATTTTC[A/G]GAATGTTAAGGTCTAAACCAGTAGCTCTTAACTGA	A	G	G	A	ENST00000275493 // intron // 0 // Hs.488293 // EGFR // 1956 // epidermal growth factor receptor /// ENST00000342916 // intron // 0 // Hs.488293 // EGFR // 1956 // epidermal growth factor receptor /// ENST00000344576 // intron // 0 // Hs.488293 // EGFR // 1956 // epidermal growth factor receptor /// ENST00000420316 // intron // 0 // Hs.488293 // EGFR // 1956 // epidermal growth factor receptor ///…	---	D7S793 // downstream // 42481 /// D7S2357 // upstream // 11901	0.0303 // --- // CEU /// 0.0000 // --- // CHB /// 0.0000 // --- // JPT /// 0.0509 // --- // YRI	0.0606 // CEU /// 0.0000 // CHB /// 0.0000 // JPT /// 0.1019 // YRI	198 // CEU /// 206 // CHB /// 208 // JPT /// 216 // YRI	---	same	1	0	A // CEU /// A // CHB /// A // JPT /// A // YRI	0.0303 // CEU /// 0.0000 // CHB /// 0.0000 // JPT /// 0.0509 // YRI	131550 // Nonsmall cell lung cancer, response to tyrosine kinase inhibitor in // 211980 // intron /// 131550 // Adenocarcinoma of lung, response to tyrosine kinase inhibitor in // 211980 // intron /// 131550 // {Nonsmall cell lung cancer, susceptibility to} // 211980 // intron /// 131550 // ?Inflammatory skin and bowel disease, neonatal, 2 // 616069 // intron	---	---	A // G	2	7	55110897	+	rs17335780
AX-15718962	Affx-30631938	rs112021997	2	7	55043276	55043276	+	0	p11.2	ACAATCCTGTCCTCATCTCACCTGGGAGACATCTG[A/G]CAATGTTTGGAGAACCTTTTGGTTGTCACACTGGG	A	G	G	A	ENST00000275493 // intron // 0 // Hs.488293 // EGFR // 1956 // epidermal growth factor receptor /// ENST00000342916 // intron // 0 // Hs.488293 // EGFR // 1956 // epidermal growth factor receptor /// ENST00000344576 // intron // 0 // Hs.488293 // EGFR // 1956 // epidermal growth factor receptor /// ENST00000420316 // intron // 0 // Hs.488293 // EGFR // 1956 // epidermal growth factor receptor ///…	---	D7S793 // downstream // 42553 /// D7S2357 // upstream // 11829	0.0000 // --- // CEU /// 0.0000 // --- // CHB /// 0.0000 // --- // JPT /// 0.0093 // --- // YRI	0.0000 // CEU /// 0.0000 // CHB /// 0.0000 // JPT /// 0.0185 // YRI	198 // CEU /// 206 // CHB /// 208 // JPT /// 216 // YRI	---	same	1	0	A // CEU /// A // CHB /// A // JPT /// A // YRI	0.0000 // CEU /// 0.0000 // CHB /// 0.0000 // JPT /// 0.0093 // YRI	131550 // Nonsmall cell lung cancer, response to tyrosine kinase inhibitor in // 211980 // intron /// 131550 // Adenocarcinoma of lung, response to tyrosine kinase inhibitor in // 211980 // intron /// 131550 // {Nonsmall cell lung cancer, susceptibility to} // 211980 // intron /// 131550 // ?Inflammatory skin and bowel disease, neonatal, 2 // 616069 // intron	---	---	A // G	2	7	55110969	+	rs112021997
AX-15718963	Affx-30631954	rs17172428	2	7	55044344	55044344	+	0	p11.2	GAAAGTGTGTTTAATAGTTTGAATTACACAAGTGA[A/G]CAGTAAATGTATGCCTGTTTCTGCTTTATGGGACT	A	G	A	G	ENST00000275493 // intron // 0 // Hs.488293 // EGFR // 1956 // epidermal growth factor receptor /// ENST00000342916 // intron // 0 // Hs.488293 // EGFR // 1956 // epidermal growth factor receptor /// ENST00000344576 // intron // 0 // Hs.488293 // EGFR // 1956 // epidermal growth factor receptor /// ENST00000420316 // intron // 0 // Hs.488293 // EGFR // 1956 // epidermal growth factor receptor ///…	---	D7S793 // downstream // 43621 /// D7S2357 // upstream // 10761	--- // 0.0101 // CEU /// --- // 0.0485 // CHB /// --- // 0.0337 // JPT /// --- // 0.1019 // YRI	0.0202 // CEU /// 0.0971 // CHB /// 0.0673 // JPT /// 0.1852 // YRI	198 // CEU /// 206 // CHB /// 208 // JPT /// 216 // YRI	YES	same	1	0	G // CEU /// G // CHB /// G // JPT /// G // YRI	0.0101 // CEU /// 0.0485 // CHB /// 0.0337 // JPT /// 0.1019 // YRI	131550 // Nonsmall cell lung cancer, response to tyrosine kinase inhibitor in // 211980 // intron /// 131550 // Adenocarcinoma of lung, response to tyrosine kinase inhibitor in // 211980 // intron /// 131550 // {Nonsmall cell lung cancer, susceptibility to} // 211980 // intron /// 131550 // ?Inflammatory skin and bowel disease, neonatal, 2 // 616069 // intron	---	---	A // G	2	7	55112037	+	rs17172428
AX-42227185	Affx-30631996	rs1015793	2	7	55046623	55046623	+	0	p11.2	AAAAAAAAAAAAAAAACAGCATTCTGAGGTCAAAC[A/G]TGCTCAGAAAGCTTGGAATCTGCACTACGCTTCTC	A	G	A	G	ENST00000275493 // intron // 0 // Hs.488293 // EGFR // 1956 // epidermal growth factor receptor /// ENST00000342916 // intron // 0 // Hs.488293 // EGFR // 1956 // epidermal growth factor receptor /// ENST00000344576 // intron // 0 // Hs.488293 // EGFR // 1956 // epidermal growth factor receptor /// ENST00000420316 // intron // 0 // Hs.488293 // EGFR // 1956 // epidermal growth factor receptor ///…	---	D7S793 // downstream // 45900 /// D7S2357 // upstream // 8482	--- // 0.1970 // CEU /// --- // 0.0583 // CHB /// --- // 0.0625 // JPT /// --- // 0.3426 // YRI	0.3333 // CEU /// 0.1165 // CHB /// 0.1250 // JPT /// 0.5741 // YRI	198 // CEU /// 206 // CHB /// 208 // JPT /// 216 // YRI	YES	same	1	0	G // CEU /// G // CHB /// G // JPT /// G // YRI	0.1970 // CEU /// 0.0583 // CHB /// 0.0625 // JPT /// 0.3426 // YRI	131550 // Nonsmall cell lung cancer, response to tyrosine kinase inhibitor in // 211980 // intron /// 131550 // Adenocarcinoma of lung, response to tyrosine kinase inhibitor in // 211980 // intron /// 131550 // {Nonsmall cell lung cancer, susceptibility to} // 211980 // intron /// 131550 // ?Inflammatory skin and bowel disease, neonatal, 2 // 616069 // intron	---	---	A // G	2	7	55114316	+	rs1015793
AX-15718974	Affx-30632001	rs75546857	2	7	55047028	55047028	+	0	p11.2	AAATGTATGCCTTAGATTTATATGTATTTATAACT[A/G]GTCTATTTCCTGAAAACAGTTGAGACACCTTGTAA	A	G	A	G	ENST00000275493 // intron // 0 // Hs.488293 // EGFR // 1956 // epidermal growth factor receptor /// ENST00000342916 // intron // 0 // Hs.488293 // EGFR // 1956 // epidermal growth factor receptor /// ENST00000344576 // intron // 0 // Hs.488293 // EGFR // 1956 // epidermal growth factor receptor /// ENST00000420316 // intron // 0 // Hs.488293 // EGFR // 1956 // epidermal growth factor receptor ///…	---	D7S793 // downstream // 46305 /// D7S2357 // upstream // 8077	--- // 0.0152 // CEU /// --- // 0.0485 // CHB /// --- // 0.0625 // JPT /// --- // 0.0694 // YRI	0.0303 // CEU /// 0.0971 // CHB /// 0.1250 // JPT /// 0.1389 // YRI	198 // CEU /// 206 // CHB /// 208 // JPT /// 216 // YRI	---	same	1	0	G // CEU /// G // CHB /// G // JPT /// G // YRI	0.0152 // CEU /// 0.0485 // CHB /// 0.0625 // JPT /// 0.0694 // YRI	131550 // Nonsmall cell lung cancer, response to tyrosine kinase inhibitor in // 211980 // intron /// 131550 // Adenocarcinoma of lung, response to tyrosine kinase inhibitor in // 211980 // intron /// 131550 // {Nonsmall cell lung cancer, susceptibility to} // 211980 // intron /// 131550 // ?Inflammatory skin and bowel disease, neonatal, 2 // 616069 // intron	---	---	A // G	2	7	55114721	+	rs75546857
AX-68329306	Affx-30632028	rs75840154	2	7	55049904	55049904	+	0	p11.2	AGTTCAGAATTTCCACTCATGACCTCACATCTGTG[A/G]GCTCCCACATTGTCTTCCAAAACACACATGGCATC	A	G	G	A	ENST00000275493 // intron // 0 // Hs.488293 // EGFR // 1956 // epidermal growth factor receptor /// ENST00000342916 // intron // 0 // Hs.488293 // EGFR // 1956 // epidermal growth factor receptor /// ENST00000344576 // intron // 0 // Hs.488293 // EGFR // 1956 // epidermal growth factor receptor /// ENST00000420316 // intron // 0 // Hs.488293 // EGFR // 1956 // epidermal growth factor receptor ///…	---	D7S793 // downstream // 49181 /// D7S2357 // upstream // 5201	0.0253 // --- // CEU /// 0.0049 // --- // CHB /// 0.0000 // --- // JPT /// 0.0000 // --- // YRI	0.0505 // CEU /// 0.0097 // CHB /// 0.0000 // JPT /// 0.0000 // YRI	198 // CEU /// 206 // CHB /// 208 // JPT /// 216 // YRI	---	same	1	0	A // CEU /// A // CHB /// A // JPT /// A // YRI	0.0253 // CEU /// 0.0049 // CHB /// 0.0000 // JPT /// 0.0000 // YRI	131550 // Nonsmall cell lung cancer, response to tyrosine kinase inhibitor in // 211980 // intron /// 131550 // Adenocarcinoma of lung, response to tyrosine kinase inhibitor in // 211980 // intron /// 131550 // {Nonsmall cell lung cancer, susceptibility to} // 211980 // intron /// 131550 // ?Inflammatory skin and bowel disease, neonatal, 2 // 616069 // intron	---	---	A // G	2	7	55117597	+	rs75840154
AX-36265827	Affx-30632058	rs73133466	2	7	55053233	55053233	+	0	p11.2	TGTTTTGCTTAGTTAAGGAAAACCCCTGTGGTTTC[C/T]TGACGTGCTTCAGTATTCTAACTCACAGCTGATTC	T	C	T	C	ENST00000275493 // intron // 0 // Hs.488293 // EGFR // 1956 // epidermal growth factor receptor /// ENST00000342916 // intron // 0 // Hs.488293 // EGFR // 1956 // epidermal growth factor receptor /// ENST00000344576 // intron // 0 // Hs.488293 // EGFR // 1956 // epidermal growth factor receptor /// ENST00000420316 // intron // 0 // Hs.488293 // EGFR // 1956 // epidermal growth factor receptor ///…	---	D7S793 // downstream // 52510 /// D7S2357 // upstream // 1872	--- // 0.0859 // CEU /// --- // 0.0000 // CHB /// --- // 0.0000 // JPT /// --- // 0.0000 // YRI	0.1717 // CEU /// 0.0000 // CHB /// 0.0000 // JPT /// 0.0000 // YRI	198 // CEU /// 206 // CHB /// 208 // JPT /// 216 // YRI	---	same	1	0	C // CEU /// C // CHB /// C // JPT /// C // YRI	0.0859 // CEU /// 0.0000 // CHB /// 0.0000 // JPT /// 0.0000 // YRI	131550 // Nonsmall cell lung cancer, response to tyrosine kinase inhibitor in // 211980 // intron /// 131550 // Adenocarcinoma of lung, response to tyrosine kinase inhibitor in // 211980 // intron /// 131550 // {Nonsmall cell lung cancer, susceptibility to} // 211980 // intron /// 131550 // ?Inflammatory skin and bowel disease, neonatal, 2 // 616069 // intron	---	---	T // C	2	7	55120926	+	rs73133466
AX-36265829	Affx-30632060	rs76343595	2	7	55053566	55053566	+	0	p11.2	CCATGTTCTACTCCCAGAGTTCCTCCAAGAAATTG[C/T]GGAGCAATGCCTGTTTCATGAGAGCTGAGTTTGCT	T	C	C	T	ENST00000275493 // intron // 0 // Hs.488293 // EGFR // 1956 // epidermal growth factor receptor /// ENST00000342916 // intron // 0 // Hs.488293 // EGFR // 1956 // epidermal growth factor receptor /// ENST00000344576 // intron // 0 // Hs.488293 // EGFR // 1956 // epidermal growth factor receptor /// ENST00000420316 // intron // 0 // Hs.488293 // EGFR // 1956 // epidermal growth factor receptor ///…	---	D7S793 // downstream // 52843 /// D7S2357 // upstream // 1539	0.0051 // --- // CEU /// 0.0485 // --- // CHB /// 0.0769 // --- // JPT /// 0.0000 // --- // YRI	0.0101 // CEU /// 0.0971 // CHB /// 0.1538 // JPT /// 0.0000 // YRI	198 // CEU /// 206 // CHB /// 208 // JPT /// 216 // YRI	---	same	1	0	T // CEU /// T // CHB /// T // JPT /// T // YRI	0.0051 // CEU /// 0.0485 // CHB /// 0.0769 // JPT /// 0.0000 // YRI	131550 // Nonsmall cell lung cancer, response to tyrosine kinase inhibitor in // 211980 // intron /// 131550 // Adenocarcinoma of lung, response to tyrosine kinase inhibitor in // 211980 // intron /// 131550 // {Nonsmall cell lung cancer, susceptibility to} // 211980 // intron /// 131550 // ?Inflammatory skin and bowel disease, neonatal, 2 // 616069 // intron	---	---	T // C	2	7	55121259	+	rs76343595
AX-15718987	Affx-30632064	rs73414795	2	7	55053798	55053798	+	0	p11.2	ACCTCAGCAGGGCAGGGTGTTTCCTAGGAGGACAT[C/T]CGATTCCCAGCCATTCCTTTCAGTGAATCACCTGA	T	C	C	T	ENST00000275493 // intron // 0 // Hs.488293 // EGFR // 1956 // epidermal growth factor receptor /// ENST00000342916 // intron // 0 // Hs.488293 // EGFR // 1956 // epidermal growth factor receptor /// ENST00000344576 // intron // 0 // Hs.488293 // EGFR // 1956 // epidermal growth factor receptor /// ENST00000420316 // intron // 0 // Hs.488293 // EGFR // 1956 // epidermal growth factor receptor ///…	---	D7S793 // downstream // 53075 /// D7S2357 // upstream // 1307	0.0051 // --- // CEU /// 0.0485 // --- // CHB /// 0.0337 // --- // JPT /// 0.2685 // --- // YRI	0.0101 // CEU /// 0.0971 // CHB /// 0.0673 // JPT /// 0.4815 // YRI	198 // CEU /// 206 // CHB /// 208 // JPT /// 216 // YRI	---	same	1	0	T // CEU /// T // CHB /// T // JPT /// T // YRI	0.0051 // CEU /// 0.0485 // CHB /// 0.0337 // JPT /// 0.2685 // YRI	131550 // Nonsmall cell lung cancer, response to tyrosine kinase inhibitor in // 211980 // intron /// 131550 // Adenocarcinoma of lung, response to tyrosine kinase inhibitor in // 211980 // intron /// 131550 // {Nonsmall cell lung cancer, susceptibility to} // 211980 // intron /// 131550 // ?Inflammatory skin and bowel disease, neonatal, 2 // 616069 // intron	---	---	T // C	2	7	55121491	+	rs73414795
AX-36265833	Affx-30632068	rs4947965	2	7	55054119	55054119	+	0	p11.2	CCTCAAAGAGGAAAGCCCTGCCTAATGGTCTGCCC[A/G]TTCTTGTTCACTCCCTGCCCCAGGCTCCCCACCCG	A	G	G	A	ENST00000275493 // intron // 0 // Hs.488293 // EGFR // 1956 // epidermal growth factor receptor /// ENST00000342916 // intron // 0 // Hs.488293 // EGFR // 1956 // epidermal growth factor receptor /// ENST00000344576 // intron // 0 // Hs.488293 // EGFR // 1956 // epidermal growth factor receptor /// ENST00000420316 // intron // 0 // Hs.488293 // EGFR // 1956 // epidermal growth factor receptor ///…	---	D7S793 // downstream // 53396 /// D7S2357 // upstream // 986	0.2828 // --- // CEU /// --- // 0.1408 // CHB /// --- // 0.1154 // JPT /// 0.0324 // --- // YRI	0.3636 // CEU /// 0.2621 // CHB /// 0.2115 // JPT /// 0.0648 // YRI	198 // CEU /// 206 // CHB /// 208 // JPT /// 216 // YRI	---	same	1	0	A // CEU /// G // CHB /// G // JPT /// A // YRI	0.2828 // CEU /// 0.1408 // CHB /// 0.1154 // JPT /// 0.0324 // YRI	131550 // Nonsmall cell lung cancer, response to tyrosine kinase inhibitor in // 211980 // intron /// 131550 // Adenocarcinoma of lung, response to tyrosine kinase inhibitor in // 211980 // intron /// 131550 // {Nonsmall cell lung cancer, susceptibility to} // 211980 // intron /// 131550 // ?Inflammatory skin and bowel disease, neonatal, 2 // 616069 // intron	---	---	A // G	2	7	55121812	+	rs4947965
AX-150013167	Affx-30632089	rs17289078	2	7	55055390	55055390	+	0	p11.2	TAATGCATAGCTAGAGTTGAGTATCGCTGTTCTAA[C/T]GTGCAGATCTGGTCATGTTACCAGCCTTTTAGGTG	T	C	C	T	ENST00000275493 // intron // 0 // Hs.488293 // EGFR // 1956 // epidermal growth factor receptor /// ENST00000342916 // intron // 0 // Hs.488293 // EGFR // 1956 // epidermal growth factor receptor /// ENST00000344576 // intron // 0 // Hs.488293 // EGFR // 1956 // epidermal growth factor receptor /// ENST00000420316 // intron // 0 // Hs.488293 // EGFR // 1956 // epidermal growth factor receptor ///…	---	D7S2357 // downstream // 285 /// D7S2550 // upstream // 6095	0.0000 // --- // CEU /// 0.0000 // --- // CHB /// 0.0000 // --- // JPT /// 0.0370 // --- // YRI	0.0000 // CEU /// 0.0000 // CHB /// 0.0000 // JPT /// 0.0741 // YRI	198 // CEU /// 206 // CHB /// 208 // JPT /// 216 // YRI	---	same	1	0	T // CEU /// T // CHB /// T // JPT /// T // YRI	0.0000 // CEU /// 0.0000 // CHB /// 0.0000 // JPT /// 0.0370 // YRI	131550 // Nonsmall cell lung cancer, response to tyrosine kinase inhibitor in // 211980 // intron /// 131550 // Adenocarcinoma of lung, response to tyrosine kinase inhibitor in // 211980 // intron /// 131550 // {Nonsmall cell lung cancer, susceptibility to} // 211980 // intron /// 131550 // ?Inflammatory skin and bowel disease, neonatal, 2 // 616069 // intron	---	---	T // C	2	7	55123083	+	rs17289078
AX-15718991	Affx-30632112	---	2	7	55056275	55056275	+	0	p11.2	TGAGCCTCTGTGTATGTGAAGGCCCGCATCTGGAA[C/T]ATGAAAGAACCTGTCTGATGTGTTCTAGTCAGGAA	T	C	C	T	ENST00000275493 // intron // 0 // Hs.488293 // EGFR // 1956 // epidermal growth factor receptor /// ENST00000342916 // intron // 0 // Hs.488293 // EGFR // 1956 // epidermal growth factor receptor /// ENST00000344576 // intron // 0 // Hs.488293 // EGFR // 1956 // epidermal growth factor receptor /// ENST00000420316 // intron // 0 // Hs.488293 // EGFR // 1956 // epidermal growth factor receptor ///…	---	D7S2357 // downstream // 1170 /// D7S2550 // upstream // 5210	0.2879 // --- // CEU /// --- // 0.1456 // CHB /// --- // 0.1971 // JPT /// 0.0324 // --- // YRI	0.3535 // CEU /// 0.2524 // CHB /// 0.3173 // JPT /// 0.0648 // YRI	198 // CEU /// 206 // CHB /// 208 // JPT /// 216 // YRI	---	---	1	0	T // CEU /// C // CHB /// C // JPT /// T // YRI	0.2879 // CEU /// 0.1456 // CHB /// 0.1971 // JPT /// 0.0324 // YRI	131550 // Nonsmall cell lung cancer, response to tyrosine kinase inhibitor in // 211980 // intron /// 131550 // Adenocarcinoma of lung, response to tyrosine kinase inhibitor in // 211980 // intron /// 131550 // {Nonsmall cell lung cancer, susceptibility to} // 211980 // intron /// 131550 // ?Inflammatory skin and bowel disease, neonatal, 2 // 616069 // intron	---	---	T // C	2	7	55123968	+	rs11773818
AX-15718995	Affx-30632123	rs180829150	2	7	55056843	55056843	+	0	p11.2	GCGTGGTGTGGAGGCTGGAGCACATTAATAAGAAC[A/G]GTGTCCTAAATTCAGGAGGTAATGCTCTGCCCATG	A	G	A	G	ENST00000275493 // intron // 0 // Hs.488293 // EGFR // 1956 // epidermal growth factor receptor /// ENST00000342916 // intron // 0 // Hs.488293 // EGFR // 1956 // epidermal growth factor receptor /// ENST00000344576 // intron // 0 // Hs.488293 // EGFR // 1956 // epidermal growth factor receptor /// ENST00000420316 // intron // 0 // Hs.488293 // EGFR // 1956 // epidermal growth factor receptor ///…	---	D7S2357 // downstream // 1738 /// D7S2550 // upstream // 4642	--- // 0.0000 // CEU /// --- // 0.0000 // CHB /// --- // 0.0000 // JPT /// --- // 0.0278 // YRI	0.0000 // CEU /// 0.0000 // CHB /// 0.0000 // JPT /// 0.0556 // YRI	198 // CEU /// 206 // CHB /// 208 // JPT /// 216 // YRI	---	same	1	0	G // CEU /// G // CHB /// G // JPT /// G // YRI	0.0000 // CEU /// 0.0000 // CHB /// 0.0000 // JPT /// 0.0278 // YRI	131550 // Nonsmall cell lung cancer, response to tyrosine kinase inhibitor in // 211980 // intron /// 131550 // Adenocarcinoma of lung, response to tyrosine kinase inhibitor in // 211980 // intron /// 131550 // {Nonsmall cell lung cancer, susceptibility to} // 211980 // intron /// 131550 // ?Inflammatory skin and bowel disease, neonatal, 2 // 616069 // intron	---	---	A // G	2	7	55124536	+	rs180829150
AX-15718999	Affx-30632128	rs79766186	2	7	55057079	55057079	+	0	p11.2	GACTTATAGGTGGTGCGACTGCCATCCTCTGGTAC[C/T]GAAGGTGCTATCATGGAGGGAGGGAAGTAGATTGA	T	C	T	C	ENST00000275493 // intron // 0 // Hs.488293 // EGFR // 1956 // epidermal growth factor receptor /// ENST00000342916 // intron // 0 // Hs.488293 // EGFR // 1956 // epidermal growth factor receptor /// ENST00000344576 // intron // 0 // Hs.488293 // EGFR // 1956 // epidermal growth factor receptor /// ENST00000420316 // intron // 0 // Hs.488293 // EGFR // 1956 // epidermal growth factor receptor ///…	---	D7S2357 // downstream // 1974 /// D7S2550 // upstream // 4406	--- // 0.0000 // CEU /// --- // 0.0291 // CHB /// --- // 0.0048 // JPT /// --- // 0.0000 // YRI	0.0000 // CEU /// 0.0583 // CHB /// 0.0096 // JPT /// 0.0000 // YRI	198 // CEU /// 206 // CHB /// 208 // JPT /// 216 // YRI	---	same	1	0	C // CEU /// C // CHB /// C // JPT /// C // YRI	0.0000 // CEU /// 0.0291 // CHB /// 0.0048 // JPT /// 0.0000 // YRI	131550 // Nonsmall cell lung cancer, response to tyrosine kinase inhibitor in // 211980 // intron /// 131550 // Adenocarcinoma of lung, response to tyrosine kinase inhibitor in // 211980 // intron /// 131550 // {Nonsmall cell lung cancer, susceptibility to} // 211980 // intron /// 131550 // ?Inflammatory skin and bowel disease, neonatal, 2 // 616069 // intron	---	---	T // C	2	7	55124772	+	rs79766186
AX-114189905	Affx-53955830	rs149042124	2	7	55057361	55057361	+	0	p11.2	CGCAATCACCAGAAACGTGGACTTCCCTGACACTG[A/G]GCACCTCTTAATTAAGCATCTCATAAGTGAACAAA	A	G	A	G	ENST00000275493 // intron // 0 // Hs.488293 // EGFR // 1956 // epidermal growth factor receptor /// ENST00000342916 // intron // 0 // Hs.488293 // EGFR // 1956 // epidermal growth factor receptor /// ENST00000344576 // intron // 0 // Hs.488293 // EGFR // 1956 // epidermal growth factor receptor /// ENST00000420316 // intron // 0 // Hs.488293 // EGFR // 1956 // epidermal growth factor receptor ///…	---	D7S2357 // downstream // 2256 /// D7S2550 // upstream // 4124	--- // 0.0000 // CEU /// --- // 0.0243 // CHB /// --- // 0.0000 // JPT /// --- // 0.0000 // YRI	0.0000 // CEU /// 0.0485 // CHB /// 0.0000 // JPT /// 0.0000 // YRI	198 // CEU /// 206 // CHB /// 208 // JPT /// 216 // YRI	---	same	1	0	G // CEU /// G // CHB /// G // JPT /// G // YRI	0.0000 // CEU /// 0.0243 // CHB /// 0.0000 // JPT /// 0.0000 // YRI	131550 // Nonsmall cell lung cancer, response to tyrosine kinase inhibitor in // 211980 // intron /// 131550 // Adenocarcinoma of lung, response to tyrosine kinase inhibitor in // 211980 // intron /// 131550 // {Nonsmall cell lung cancer, susceptibility to} // 211980 // intron /// 131550 // ?Inflammatory skin and bowel disease, neonatal, 2 // 616069 // intron	---	---	A // G	2	7	55125054	+	rs149042124
AX-11646896	Affx-30632148	rs7806891	2	7	55059236	55059236	+	0	p11.2	AGATCTCTGTTATCTCCTTGGCACCAGCTGGTATT[C/T]ATCCTCAATGCTAGCTAGAGTTGAAATAAAGAGTG	T	C	C	T	ENST00000275493 // intron // 0 // Hs.488293 // EGFR // 1956 // epidermal growth factor receptor /// ENST00000342916 // intron // 0 // Hs.488293 // EGFR // 1956 // epidermal growth factor receptor /// ENST00000344576 // intron // 0 // Hs.488293 // EGFR // 1956 // epidermal growth factor receptor /// ENST00000420316 // intron // 0 // Hs.488293 // EGFR // 1956 // epidermal growth factor receptor ///…	---	D7S2357 // downstream // 4131 /// D7S2550 // upstream // 2249	0.0253 // --- // CEU /// 0.0000 // --- // CHB /// 0.0000 // --- // JPT /// 0.0000 // --- // YRI	0.0505 // CEU /// 0.0000 // CHB /// 0.0000 // JPT /// 0.0000 // YRI	198 // CEU /// 206 // CHB /// 208 // JPT /// 216 // YRI	YES	same	1	0	T // CEU /// T // CHB /// T // JPT /// T // YRI	0.0253 // CEU /// 0.0000 // CHB /// 0.0000 // JPT /// 0.0000 // YRI	131550 // Nonsmall cell lung cancer, response to tyrosine kinase inhibitor in // 211980 // intron /// 131550 // Adenocarcinoma of lung, response to tyrosine kinase inhibitor in // 211980 // intron /// 131550 // {Nonsmall cell lung cancer, susceptibility to} // 211980 // intron /// 131550 // ?Inflammatory skin and bowel disease, neonatal, 2 // 616069 // intron	---	---	T // C	2	7	55126929	+	rs7806891
AX-36265847	Affx-30632155	rs79767645	2	7	55059494	55059494	+	0	p11.2	ATATTGATACATTATTCACTAAAGCCCACAGGTTG[C/T]GTTAGGGGTCATTCTTGGTGGTGTACGTTCTTCAG	T	C	C	T	ENST00000275493 // intron // 0 // Hs.488293 // EGFR // 1956 // epidermal growth factor receptor /// ENST00000342916 // intron // 0 // Hs.488293 // EGFR // 1956 // epidermal growth factor receptor /// ENST00000344576 // intron // 0 // Hs.488293 // EGFR // 1956 // epidermal growth factor receptor /// ENST00000420316 // intron // 0 // Hs.488293 // EGFR // 1956 // epidermal growth factor receptor ///…	---	D7S2357 // downstream // 4389 /// D7S2550 // upstream // 1991	0.0000 // --- // CEU /// 0.0437 // --- // CHB /// 0.0721 // --- // JPT /// 0.0000 // --- // YRI	0.0000 // CEU /// 0.0874 // CHB /// 0.1250 // JPT /// 0.0000 // YRI	198 // CEU /// 206 // CHB /// 208 // JPT /// 216 // YRI	---	same	1	0	T // CEU /// T // CHB /// T // JPT /// T // YRI	0.0000 // CEU /// 0.0437 // CHB /// 0.0721 // JPT /// 0.0000 // YRI	131550 // Nonsmall cell lung cancer, response to tyrosine kinase inhibitor in // 211980 // intron /// 131550 // Adenocarcinoma of lung, response to tyrosine kinase inhibitor in // 211980 // intron /// 131550 // {Nonsmall cell lung cancer, susceptibility to} // 211980 // intron /// 131550 // ?Inflammatory skin and bowel disease, neonatal, 2 // 616069 // intron	---	---	T // C	2	7	55127187	+	rs79767645
AX-15719002	Affx-30632164	rs61160416	2	7	55060592	55060592	+	0	p11.2	TGAACCCAAGATATAATCAGTATCCTTCTTCAGTA[C/T]GGCCAAAGTGAGTTTCTCATTATTTTACCTCCCCT	T	C	T	C	ENST00000275493 // intron // 0 // Hs.488293 // EGFR // 1956 // epidermal growth factor receptor /// ENST00000342916 // intron // 0 // Hs.488293 // EGFR // 1956 // epidermal growth factor receptor /// ENST00000344576 // intron // 0 // Hs.488293 // EGFR // 1956 // epidermal growth factor receptor /// ENST00000420316 // intron // 0 // Hs.488293 // EGFR // 1956 // epidermal growth factor receptor ///…	---	D7S2357 // downstream // 5487 /// D7S2550 // upstream // 893	--- // 0.1869 // CEU /// --- // 0.0583 // CHB /// --- // 0.0577 // JPT /// --- // 0.3056 // YRI	0.2929 // CEU /// 0.1165 // CHB /// 0.1154 // JPT /// 0.4630 // YRI	198 // CEU /// 206 // CHB /// 208 // JPT /// 216 // YRI	---	same	1	0	C // CEU /// C // CHB /// C // JPT /// C // YRI	0.1869 // CEU /// 0.0583 // CHB /// 0.0577 // JPT /// 0.3056 // YRI	131550 // Nonsmall cell lung cancer, response to tyrosine kinase inhibitor in // 211980 // intron /// 131550 // Adenocarcinoma of lung, response to tyrosine kinase inhibitor in // 211980 // intron /// 131550 // {Nonsmall cell lung cancer, susceptibility to} // 211980 // intron /// 131550 // ?Inflammatory skin and bowel disease, neonatal, 2 // 616069 // intron	---	---	T // C	2	7	55128285	+	rs61160416
AX-42227219	Affx-30632166	rs1024748	2	7	55060646	55060646	+	0	p11.2	ATTATTTTACCTCCCCTTCAGGAAATGACTTTTCA[G/T]CTTGTGTTTTGGGAGCCATAGATGGTTCTGGGCAG	T	G	T	G	ENST00000275493 // intron // 0 // Hs.488293 // EGFR // 1956 // epidermal growth factor receptor /// ENST00000342916 // intron // 0 // Hs.488293 // EGFR // 1956 // epidermal growth factor receptor /// ENST00000344576 // intron // 0 // Hs.488293 // EGFR // 1956 // epidermal growth factor receptor /// ENST00000420316 // intron // 0 // Hs.488293 // EGFR // 1956 // epidermal growth factor receptor ///…	---	D7S2357 // downstream // 5541 /// D7S2550 // upstream // 839	--- // 0.1566 // CEU /// --- // 0.0000 // CHB /// --- // 0.0000 // JPT /// --- // 0.0417 // YRI	0.2525 // CEU /// 0.0000 // CHB /// 0.0000 // JPT /// 0.0833 // YRI	198 // CEU /// 206 // CHB /// 208 // JPT /// 216 // YRI	YES	same	1	0	G // CEU /// G // CHB /// G // JPT /// G // YRI	0.1566 // CEU /// 0.0000 // CHB /// 0.0000 // JPT /// 0.0417 // YRI	131550 // Nonsmall cell lung cancer, response to tyrosine kinase inhibitor in // 211980 // intron /// 131550 // Adenocarcinoma of lung, response to tyrosine kinase inhibitor in // 211980 // intron /// 131550 // {Nonsmall cell lung cancer, susceptibility to} // 211980 // intron /// 131550 // ?Inflammatory skin and bowel disease, neonatal, 2 // 616069 // intron	---	---	T // G	2	7	55128339	+	rs1024748
AX-15719004	Affx-30632169	rs78707641	2	7	55060813	55060813	+	0	p11.2	TGGGGCTCTGGATACCGTGTGGCCTGAAGAGACAA[A/G]GGCTCAATGCCAACTCTGCCTGTTTCCAACTGTGT	A	G	G	A	ENST00000275493 // intron // 0 // Hs.488293 // EGFR // 1956 // epidermal growth factor receptor /// ENST00000342916 // intron // 0 // Hs.488293 // EGFR // 1956 // epidermal growth factor receptor /// ENST00000344576 // intron // 0 // Hs.488293 // EGFR // 1956 // epidermal growth factor receptor /// ENST00000420316 // intron // 0 // Hs.488293 // EGFR // 1956 // epidermal growth factor receptor ///…	---	D7S2357 // downstream // 5708 /// D7S2550 // upstream // 672	0.0000 // --- // CEU /// 0.0194 // --- // CHB /// 0.0096 // --- // JPT /// 0.0000 // --- // YRI	0.0000 // CEU /// 0.0388 // CHB /// 0.0192 // JPT /// 0.0000 // YRI	198 // CEU /// 206 // CHB /// 208 // JPT /// 216 // YRI	---	same	1	0	A // CEU /// A // CHB /// A // JPT /// A // YRI	0.0000 // CEU /// 0.0194 // CHB /// 0.0096 // JPT /// 0.0000 // YRI	131550 // Nonsmall cell lung cancer, response to tyrosine kinase inhibitor in // 211980 // intron /// 131550 // Adenocarcinoma of lung, response to tyrosine kinase inhibitor in // 211980 // intron /// 131550 // {Nonsmall cell lung cancer, susceptibility to} // 211980 // intron /// 131550 // ?Inflammatory skin and bowel disease, neonatal, 2 // 616069 // intron	---	---	A // G	2	7	55128506	+	rs78707641
AX-96649394	Affx-37232220	rs80230508	2	7	55060868	55060868	+	0	p11.2	CTGTTTCCAACTGTGTAACCATGTGAGCGTCAAAA[A/G]TCATGGACGTGCTCTGGTTAACACTGAGTGGGAGC	A	G	A	G	ENST00000275493 // intron // 0 // Hs.488293 // EGFR // 1956 // epidermal growth factor receptor /// ENST00000342916 // intron // 0 // Hs.488293 // EGFR // 1956 // epidermal growth factor receptor /// ENST00000344576 // intron // 0 // Hs.488293 // EGFR // 1956 // epidermal growth factor receptor /// ENST00000420316 // intron // 0 // Hs.488293 // EGFR // 1956 // epidermal growth factor receptor ///…	---	D7S2357 // downstream // 5763 /// D7S2550 // upstream // 617	--- // 0.0202 // CEU /// --- // 0.0000 // CHB /// --- // 0.0000 // JPT /// --- // 0.0000 // YRI	0.0404 // CEU /// 0.0000 // CHB /// 0.0000 // JPT /// 0.0000 // YRI	198 // CEU /// 206 // CHB /// 208 // JPT /// 216 // YRI	---	same	1	0	G // CEU /// G // CHB /// G // JPT /// G // YRI	0.0202 // CEU /// 0.0000 // CHB /// 0.0000 // JPT /// 0.0000 // YRI	131550 // Nonsmall cell lung cancer, response to tyrosine kinase inhibitor in // 211980 // intron /// 131550 // Adenocarcinoma of lung, response to tyrosine kinase inhibitor in // 211980 // intron /// 131550 // {Nonsmall cell lung cancer, susceptibility to} // 211980 // intron /// 131550 // ?Inflammatory skin and bowel disease, neonatal, 2 // 616069 // intron	---	---	A // G	2	7	55128561	+	rs80230508
AX-42227221	Affx-30632175	rs1024749	2	7	55061026	55061026	+	0	p11.2	GCCACAGAAGGTGAACCGCATGTTGGGAGATGCTC[C/T]TCATCTGCTTAAATGAGGTGCAAACACAGCCCATG	T	C	C	T	ENST00000275493 // intron // 0 // Hs.488293 // EGFR // 1956 // epidermal growth factor receptor /// ENST00000342916 // intron // 0 // Hs.488293 // EGFR // 1956 // epidermal growth factor receptor /// ENST00000344576 // intron // 0 // Hs.488293 // EGFR // 1956 // epidermal growth factor receptor /// ENST00000420316 // intron // 0 // Hs.488293 // EGFR // 1956 // epidermal growth factor receptor ///…	---	D7S2357 // downstream // 5921 /// D7S2550 // upstream // 459	--- // 0.1818 // CEU /// --- // 0.0146 // CHB /// --- // 0.0096 // JPT /// --- // 0.0324 // YRI	0.2424 // CEU /// 0.0097 // CHB /// 0.0192 // JPT /// 0.0648 // YRI	198 // CEU /// 206 // CHB /// 208 // JPT /// 216 // YRI	YES	same	1	0	C // CEU /// C // CHB /// C // JPT /// C // YRI	0.1818 // CEU /// 0.0146 // CHB /// 0.0096 // JPT /// 0.0324 // YRI	131550 // Nonsmall cell lung cancer, response to tyrosine kinase inhibitor in // 211980 // intron /// 131550 // Adenocarcinoma of lung, response to tyrosine kinase inhibitor in // 211980 // intron /// 131550 // {Nonsmall cell lung cancer, susceptibility to} // 211980 // intron /// 131550 // ?Inflammatory skin and bowel disease, neonatal, 2 // 616069 // intron	---	---	T // C	2	7	55128719	+	rs1024749
AX-11320095	Affx-30632209	---	2	7	55063666	55063666	+	0	p11.2	AGACAACACACAGCATCAGCCAGACTAACACAAAG[A/G]ACGTCATGGGCATGGACGTAAATACTGGTGTCAAC	A	G	G	A	ENST00000275493 // intron // 0 // Hs.488293 // EGFR // 1956 // epidermal growth factor receptor /// ENST00000342916 // intron // 0 // Hs.488293 // EGFR // 1956 // epidermal growth factor receptor /// ENST00000344576 // intron // 0 // Hs.488293 // EGFR // 1956 // epidermal growth factor receptor /// ENST00000420316 // intron // 0 // Hs.488293 // EGFR // 1956 // epidermal growth factor receptor ///…	---	D7S2550 // downstream // 2181 /// D7S1988 // upstream // 53734	0.0202 // --- // CEU /// 0.0000 // --- // CHB /// 0.0000 // --- // JPT /// 0.0000 // --- // YRI	0.0404 // CEU /// 0.0000 // CHB /// 0.0000 // JPT /// 0.0000 // YRI	198 // CEU /// 206 // CHB /// 208 // JPT /// 216 // YRI	---	---	1	0	A // CEU /// A // CHB /// A // JPT /// A // YRI	0.0202 // CEU /// 0.0000 // CHB /// 0.0000 // JPT /// 0.0000 // YRI	131550 // Nonsmall cell lung cancer, response to tyrosine kinase inhibitor in // 211980 // intron /// 131550 // Adenocarcinoma of lung, response to tyrosine kinase inhibitor in // 211980 // intron /// 131550 // {Nonsmall cell lung cancer, susceptibility to} // 211980 // intron /// 131550 // ?Inflammatory skin and bowel disease, neonatal, 2 // 616069 // intron	---	---	A // G	2	7	55131359	+	rs17335898
AX-36265863	Affx-30632210	rs17335905	2	7	55063691	55063691	+	0	p11.2	TAACACAAAGGACGTCATGGGCATGGACGTAAATA[C/T]TGGTGTCAACACTAGGTCTGCACCTCGAGAGGAGT	T	C	C	T	ENST00000275493 // intron // 0 // Hs.488293 // EGFR // 1956 // epidermal growth factor receptor /// ENST00000342916 // intron // 0 // Hs.488293 // EGFR // 1956 // epidermal growth factor receptor /// ENST00000344576 // intron // 0 // Hs.488293 // EGFR // 1956 // epidermal growth factor receptor /// ENST00000420316 // intron // 0 // Hs.488293 // EGFR // 1956 // epidermal growth factor receptor ///…	---	D7S2550 // downstream // 2206 /// D7S1988 // upstream // 53709	0.0000 // --- // CEU /// 0.0437 // --- // CHB /// 0.0337 // --- // JPT /// 0.0741 // --- // YRI	0.0000 // CEU /// 0.0874 // CHB /// 0.0673 // JPT /// 0.1481 // YRI	198 // CEU /// 206 // CHB /// 208 // JPT /// 216 // YRI	---	same	1	0	T // CEU /// T // CHB /// T // JPT /// T // YRI	0.0000 // CEU /// 0.0437 // CHB /// 0.0337 // JPT /// 0.0741 // YRI	131550 // Nonsmall cell lung cancer, response to tyrosine kinase inhibitor in // 211980 // intron /// 131550 // Adenocarcinoma of lung, response to tyrosine kinase inhibitor in // 211980 // intron /// 131550 // {Nonsmall cell lung cancer, susceptibility to} // 211980 // intron /// 131550 // ?Inflammatory skin and bowel disease, neonatal, 2 // 616069 // intron	---	---	T // C	2	7	55131384	+	rs17335905
AX-36265865	Affx-30632217	rs17289148	2	7	55063879	55063879	+	0	p11.2	CTGCTCACTTCTGAAAAGAAAAATTCCAGTGAAAT[A/G]AGTACAGTCATTCTTAGGATTACTCACTTGATACT	A	G	G	A	ENST00000275493 // intron // 0 // Hs.488293 // EGFR // 1956 // epidermal growth factor receptor /// ENST00000342916 // intron // 0 // Hs.488293 // EGFR // 1956 // epidermal growth factor receptor /// ENST00000344576 // intron // 0 // Hs.488293 // EGFR // 1956 // epidermal growth factor receptor /// ENST00000420316 // intron // 0 // Hs.488293 // EGFR // 1956 // epidermal growth factor receptor ///…	---	D7S2550 // downstream // 2394 /// D7S1988 // upstream // 53521	0.0000 // --- // CEU /// 0.0000 // --- // CHB /// 0.0000 // --- // JPT /// 0.0463 // --- // YRI	0.0000 // CEU /// 0.0000 // CHB /// 0.0000 // JPT /// 0.0926 // YRI	198 // CEU /// 206 // CHB /// 208 // JPT /// 216 // YRI	---	same	1	0	A // CEU /// A // CHB /// A // JPT /// A // YRI	0.0000 // CEU /// 0.0000 // CHB /// 0.0000 // JPT /// 0.0463 // YRI	131550 // Nonsmall cell lung cancer, response to tyrosine kinase inhibitor in // 211980 // intron /// 131550 // Adenocarcinoma of lung, response to tyrosine kinase inhibitor in // 211980 // intron /// 131550 // {Nonsmall cell lung cancer, susceptibility to} // 211980 // intron /// 131550 // ?Inflammatory skin and bowel disease, neonatal, 2 // 616069 // intron	---	---	A // G	2	7	55131572	+	rs17289148
AX-36265871	Affx-30632225	rs13244618	2	7	55064136	55064136	+	0	p11.2	TACAAAATAATACATTTCCTTAAACTATGATCTTG[A/G]TACTAGAATTTTAATTAAAAAATACCTGCAGTTTA	A	G	A	G	ENST00000275493 // intron // 0 // Hs.488293 // EGFR // 1956 // epidermal growth factor receptor /// ENST00000342916 // intron // 0 // Hs.488293 // EGFR // 1956 // epidermal growth factor receptor /// ENST00000344576 // intron // 0 // Hs.488293 // EGFR // 1956 // epidermal growth factor receptor /// ENST00000420316 // intron // 0 // Hs.488293 // EGFR // 1956 // epidermal growth factor receptor ///…	---	D7S2550 // downstream // 2651 /// D7S1988 // upstream // 53264	--- // 0.3131 // CEU /// --- // 0.0000 // CHB /// --- // 0.0000 // JPT /// --- // 0.1620 // YRI	0.3636 // CEU /// 0.0000 // CHB /// 0.0000 // JPT /// 0.2685 // YRI	198 // CEU /// 206 // CHB /// 208 // JPT /// 216 // YRI	---	same	1	0	G // CEU /// G // CHB /// G // JPT /// G // YRI	0.3131 // CEU /// 0.0000 // CHB /// 0.0000 // JPT /// 0.1620 // YRI	131550 // Nonsmall cell lung cancer, response to tyrosine kinase inhibitor in // 211980 // intron /// 131550 // Adenocarcinoma of lung, response to tyrosine kinase inhibitor in // 211980 // intron /// 131550 // {Nonsmall cell lung cancer, susceptibility to} // 211980 // intron /// 131550 // ?Inflammatory skin and bowel disease, neonatal, 2 // 616069 // intron	---	---	A // G	2	7	55131829	+	rs13244618
AX-151617200	Affx-78824077	---	3	7	55064957	55064958	+	0	p11.2	ATTTCCTGGTCAAGGTGACAACACTGCGTCCTCCT[-/G]GGAAGAGGTCTGCCACTCACCATACCACAAACCAA	-	G	-	G	ENST00000275493 // intron // 0 // Hs.488293 // EGFR // 1956 // epidermal growth factor receptor /// ENST00000342916 // intron // 0 // Hs.488293 // EGFR // 1956 // epidermal growth factor receptor /// ENST00000344576 // intron // 0 // Hs.488293 // EGFR // 1956 // epidermal growth factor receptor /// ENST00000420316 // intron // 0 // Hs.488293 // EGFR // 1956 // epidermal growth factor receptor ///…	---	D7S2550 // downstream // 3472 /// D7S1988 // upstream // 52443	--- // 0.0000 // CEU /// --- // 0.0000 // CHB /// --- // 0.0000 // JPT /// --- // 0.0694 // YRI	0.0000 // CEU /// 0.0000 // CHB /// 0.0000 // JPT /// 0.1389 // YRI	198 // CEU /// 206 // CHB /// 208 // JPT /// 216 // YRI	---	---	1	0	G // CEU /// G // CHB /// G // JPT /// G // YRI	0.0000 // CEU /// 0.0000 // CHB /// 0.0000 // JPT /// 0.0694 // YRI	131550 // Nonsmall cell lung cancer, response to tyrosine kinase inhibitor in // 211980 // intron /// 131550 // Adenocarcinoma of lung, response to tyrosine kinase inhibitor in // 211980 // intron /// 131550 // {Nonsmall cell lung cancer, susceptibility to} // 211980 // intron /// 131550 // ?Inflammatory skin and bowel disease, neonatal, 2 // 616069 // intron	---	---	- // G	2	7	55132650	+	rs142114227
AX-149461730	Affx-53955898	rs140575197	2	7	55066472	55066472	+	0	p11.2	CTCGAATTCCTCCGGCCAGGGCTACCGTCAGCCTG[C/T]GGCACACAAGTAAATCAAATATAAAACCAAAATTT	T	C	C	T	ENST00000275493 // intron // 0 // Hs.488293 // EGFR // 1956 // epidermal growth factor receptor /// ENST00000342916 // intron // 0 // Hs.488293 // EGFR // 1956 // epidermal growth factor receptor /// ENST00000344576 // intron // 0 // Hs.488293 // EGFR // 1956 // epidermal growth factor receptor /// ENST00000420316 // intron // 0 // Hs.488293 // EGFR // 1956 // epidermal growth factor receptor ///…	---	D7S2550 // downstream // 4987 /// D7S1988 // upstream // 50928	0.0051 // --- // CEU /// 0.0000 // --- // CHB /// 0.0000 // --- // JPT /// 0.0417 // --- // YRI	0.0101 // CEU /// 0.0000 // CHB /// 0.0000 // JPT /// 0.0833 // YRI	198 // CEU /// 206 // CHB /// 208 // JPT /// 216 // YRI	---	same	1	0	T // CEU /// T // CHB /// T // JPT /// T // YRI	0.0051 // CEU /// 0.0000 // CHB /// 0.0000 // JPT /// 0.0417 // YRI	131550 // Nonsmall cell lung cancer, response to tyrosine kinase inhibitor in // 211980 // intron /// 131550 // Adenocarcinoma of lung, response to tyrosine kinase inhibitor in // 211980 // intron /// 131550 // {Nonsmall cell lung cancer, susceptibility to} // 211980 // intron /// 131550 // ?Inflammatory skin and bowel disease, neonatal, 2 // 616069 // intron	---	---	T // C	2	7	55134165	+	rs140575197
AX-96566157	Affx-30632263	rs723527	2	7	55067179	55067179	+	0	p11.2	GGCTGCACCTGCGTGAGCACAGCTGCAGGAGCAAA[A/G]GTCAGAAAGGTCAGCAAAGGATTTCAGGAGCAAAG	A	G	A	G	ENST00000275493 // intron // 0 // Hs.488293 // EGFR // 1956 // epidermal growth factor receptor /// ENST00000342916 // intron // 0 // Hs.488293 // EGFR // 1956 // epidermal growth factor receptor /// ENST00000344576 // intron // 0 // Hs.488293 // EGFR // 1956 // epidermal growth factor receptor /// ENST00000420316 // intron // 0 // Hs.488293 // EGFR // 1956 // epidermal growth factor receptor ///…	---	D7S2550 // downstream // 5694 /// D7S1988 // upstream // 50221	--- // 0.4747 // CEU /// 0.0146 // --- // CHB /// 0.0096 // --- // JPT /// 0.3148 // --- // YRI	0.4040 // CEU /// 0.0097 // CHB /// 0.0192 // JPT /// 0.4259 // YRI	198 // CEU /// 206 // CHB /// 208 // JPT /// 216 // YRI	YES	same	1	0	G // CEU /// A // CHB /// A // JPT /// A // YRI	0.4747 // CEU /// 0.0146 // CHB /// 0.0096 // JPT /// 0.3148 // YRI	131550 // Nonsmall cell lung cancer, response to tyrosine kinase inhibitor in // 211980 // intron /// 131550 // Adenocarcinoma of lung, response to tyrosine kinase inhibitor in // 211980 // intron /// 131550 // {Nonsmall cell lung cancer, susceptibility to} // 211980 // intron /// 131550 // ?Inflammatory skin and bowel disease, neonatal, 2 // 616069 // intron	---	---	A // G	2	7	55134872	+	rs723527
AX-96649726	Affx-30632263	rs723527	2	7	55067179	55067179	+	0	p11.2	GGCTGCACCTGCGTGAGCACAGCTGCAGGAGCAAA[A/G]GTCAGAAAGGTCAGCAAAGGATTTCAGGAGCAAAG	A	G	A	G	ENST00000275493 // intron // 0 // Hs.488293 // EGFR // 1956 // epidermal growth factor receptor /// ENST00000342916 // intron // 0 // Hs.488293 // EGFR // 1956 // epidermal growth factor receptor /// ENST00000344576 // intron // 0 // Hs.488293 // EGFR // 1956 // epidermal growth factor receptor /// ENST00000420316 // intron // 0 // Hs.488293 // EGFR // 1956 // epidermal growth factor receptor ///…	---	D7S2550 // downstream // 5694 /// D7S1988 // upstream // 50221	--- // 0.4747 // CEU /// 0.0146 // --- // CHB /// 0.0096 // --- // JPT /// 0.3148 // --- // YRI	0.4040 // CEU /// 0.0097 // CHB /// 0.0192 // JPT /// 0.4259 // YRI	198 // CEU /// 206 // CHB /// 208 // JPT /// 216 // YRI	YES	same	1	0	G // CEU /// A // CHB /// A // JPT /// A // YRI	0.4747 // CEU /// 0.0146 // CHB /// 0.0096 // JPT /// 0.3148 // YRI	131550 // Nonsmall cell lung cancer, response to tyrosine kinase inhibitor in // 211980 // intron /// 131550 // Adenocarcinoma of lung, response to tyrosine kinase inhibitor in // 211980 // intron /// 131550 // {Nonsmall cell lung cancer, susceptibility to} // 211980 // intron /// 131550 // ?Inflammatory skin and bowel disease, neonatal, 2 // 616069 // intron	---	---	A // G	2	7	55134872	+	rs723527
AX-15719019	Affx-30632286	---	2	7	55068713	55068713	+	0	p11.2	TGCACAGATGGCTGAAGTATTGAGAACGCTCCAGT[A/G]ACCGGGAGGCAATAGTCTGTCCACATCTAAGAACA	A	G	G	A	ENST00000275493 // intron // 0 // Hs.488293 // EGFR // 1956 // epidermal growth factor receptor /// ENST00000342916 // intron // 0 // Hs.488293 // EGFR // 1956 // epidermal growth factor receptor /// ENST00000344576 // intron // 0 // Hs.488293 // EGFR // 1956 // epidermal growth factor receptor /// ENST00000420316 // intron // 0 // Hs.488293 // EGFR // 1956 // epidermal growth factor receptor ///…	---	D7S2550 // downstream // 7228 /// D7S1988 // upstream // 48687	---	---	---	---	---	1	0	---	---	131550 // Nonsmall cell lung cancer, response to tyrosine kinase inhibitor in // 211980 // intron /// 131550 // Adenocarcinoma of lung, response to tyrosine kinase inhibitor in // 211980 // intron /// 131550 // {Nonsmall cell lung cancer, susceptibility to} // 211980 // intron /// 131550 // ?Inflammatory skin and bowel disease, neonatal, 2 // 616069 // intron	---	---	A // G	2	7	55136406	+	rs77091114
AX-15719022	Affx-30632296	rs1344307	2	7	55070195	55070195	+	0	p11.2	TCTCCCCTATCCCAGGCTGCATCTAAGAAAACTCA[A/G]AGGGAATATGCTATCTATCTTTTCCGAGCAATGAA	A	G	G	A	ENST00000275493 // intron // 0 // Hs.488293 // EGFR // 1956 // epidermal growth factor receptor /// ENST00000342916 // intron // 0 // Hs.488293 // EGFR // 1956 // epidermal growth factor receptor /// ENST00000344576 // intron // 0 // Hs.488293 // EGFR // 1956 // epidermal growth factor receptor /// ENST00000420316 // intron // 0 // Hs.488293 // EGFR // 1956 // epidermal growth factor receptor ///…	---	D7S2550 // downstream // 8710 /// D7S1988 // upstream // 47205	--- // 0.1818 // CEU /// --- // 0.0146 // CHB /// --- // 0.0096 // JPT /// --- // 0.0324 // YRI	0.2424 // CEU /// 0.0097 // CHB /// 0.0192 // JPT /// 0.0648 // YRI	198 // CEU /// 206 // CHB /// 208 // JPT /// 216 // YRI	YES	same	1	0	G // CEU /// G // CHB /// G // JPT /// G // YRI	0.1818 // CEU /// 0.0146 // CHB /// 0.0096 // JPT /// 0.0324 // YRI	131550 // Nonsmall cell lung cancer, response to tyrosine kinase inhibitor in // 211980 // intron /// 131550 // Adenocarcinoma of lung, response to tyrosine kinase inhibitor in // 211980 // intron /// 131550 // {Nonsmall cell lung cancer, susceptibility to} // 211980 // intron /// 131550 // ?Inflammatory skin and bowel disease, neonatal, 2 // 616069 // intron	---	---	A // G	2	7	55137888	+	rs1344307
AX-112924669	Affx-30632303	rs10488140	2	7	55070695	55070695	+	0	p11.2	AAACGGCCCTGAGTCCCCCAGTTTATGTCTTAATT[C/T]GCAGCCAGGGCTGATTGTAGAAGCAAATTTGCAAA	T	C	C	T	ENST00000275493 // intron // 0 // Hs.488293 // EGFR // 1956 // epidermal growth factor receptor /// ENST00000342916 // intron // 0 // Hs.488293 // EGFR // 1956 // epidermal growth factor receptor /// ENST00000344576 // intron // 0 // Hs.488293 // EGFR // 1956 // epidermal growth factor receptor /// ENST00000420316 // intron // 0 // Hs.488293 // EGFR // 1956 // epidermal growth factor receptor ///…	---	D7S2550 // downstream // 9210 /// D7S1988 // upstream // 46705	0.2172 // --- // CEU /// 0.0534 // --- // CHB /// 0.0337 // --- // JPT /// --- // 0.4491 // YRI	0.3333 // CEU /// 0.1068 // CHB /// 0.0673 // JPT /// 0.5463 // YRI	198 // CEU /// 206 // CHB /// 208 // JPT /// 216 // YRI	YES	same	1	0	T // CEU /// T // CHB /// T // JPT /// C // YRI	0.2172 // CEU /// 0.0534 // CHB /// 0.0337 // JPT /// 0.4491 // YRI	131550 // Nonsmall cell lung cancer, response to tyrosine kinase inhibitor in // 211980 // intron /// 131550 // Adenocarcinoma of lung, response to tyrosine kinase inhibitor in // 211980 // intron /// 131550 // {Nonsmall cell lung cancer, susceptibility to} // 211980 // intron /// 131550 // ?Inflammatory skin and bowel disease, neonatal, 2 // 616069 // intron	---	---	T // C	2	7	55138388	+	rs10488140
AX-113963950	Affx-30632303	rs10488140	2	7	55070695	55070695	+	0	p11.2	AAACGGCCCTGAGTCCCCCAGTTTATGTCTTAATT[C/T]GCAGCCAGGGCTGATTGTAGAAGCAAATTTGCAAA	T	C	C	T	ENST00000275493 // intron // 0 // Hs.488293 // EGFR // 1956 // epidermal growth factor receptor /// ENST00000342916 // intron // 0 // Hs.488293 // EGFR // 1956 // epidermal growth factor receptor /// ENST00000344576 // intron // 0 // Hs.488293 // EGFR // 1956 // epidermal growth factor receptor /// ENST00000420316 // intron // 0 // Hs.488293 // EGFR // 1956 // epidermal growth factor receptor ///…	---	D7S2550 // downstream // 9210 /// D7S1988 // upstream // 46705	0.2172 // --- // CEU /// 0.0534 // --- // CHB /// 0.0337 // --- // JPT /// --- // 0.4491 // YRI	0.3333 // CEU /// 0.1068 // CHB /// 0.0673 // JPT /// 0.5463 // YRI	198 // CEU /// 206 // CHB /// 208 // JPT /// 216 // YRI	YES	same	1	0	T // CEU /// T // CHB /// T // JPT /// C // YRI	0.2172 // CEU /// 0.0534 // CHB /// 0.0337 // JPT /// 0.4491 // YRI	131550 // Nonsmall cell lung cancer, response to tyrosine kinase inhibitor in // 211980 // intron /// 131550 // Adenocarcinoma of lung, response to tyrosine kinase inhibitor in // 211980 // intron /// 131550 // {Nonsmall cell lung cancer, susceptibility to} // 211980 // intron /// 131550 // ?Inflammatory skin and bowel disease, neonatal, 2 // 616069 // intron	---	---	T // C	2	7	55138388	+	rs10488140
AX-36265891	Affx-30632309	rs1013127	2	7	55071375	55071375	+	0	p11.2	GCATTTTGAATATGTGTTTCAATTTGCCTTCTGTT[A/G]TATAAAATTGTATTTTGCCTATTCTTTTTTCATTA	A	G	A	G	ENST00000275493 // intron // 0 // Hs.488293 // EGFR // 1956 // epidermal growth factor receptor /// ENST00000342916 // intron // 0 // Hs.488293 // EGFR // 1956 // epidermal growth factor receptor /// ENST00000344576 // intron // 0 // Hs.488293 // EGFR // 1956 // epidermal growth factor receptor /// ENST00000420316 // intron // 0 // Hs.488293 // EGFR // 1956 // epidermal growth factor receptor ///…	---	D7S2550 // downstream // 9890 /// D7S1988 // upstream // 46025	--- // 0.2172 // CEU /// --- // 0.0534 // CHB /// --- // 0.0337 // JPT /// 0.4491 // --- // YRI	0.3333 // CEU /// 0.1068 // CHB /// 0.0673 // JPT /// 0.5463 // YRI	198 // CEU /// 206 // CHB /// 208 // JPT /// 216 // YRI	---	reverse	1	0	G // CEU /// G // CHB /// G // JPT /// A // YRI	0.2172 // CEU /// 0.0534 // CHB /// 0.0337 // JPT /// 0.4491 // YRI	131550 // Nonsmall cell lung cancer, response to tyrosine kinase inhibitor in // 211980 // intron /// 131550 // Adenocarcinoma of lung, response to tyrosine kinase inhibitor in // 211980 // intron /// 131550 // {Nonsmall cell lung cancer, susceptibility to} // 211980 // intron /// 131550 // ?Inflammatory skin and bowel disease, neonatal, 2 // 616069 // intron	---	---	A // G	2	7	55139068	+	rs1013127
AX-42227243	Affx-30632356	rs3800827	2	7	55074961	55074961	+	0	p11.2	AGAAATCTTTGGCAAAGGTTACTATTAAAACAATC[A/G]CATTCATGGAAAATCAGTATAAGAGCAACTAAAAT	A	G	A	G	ENST00000275493 // intron // 0 // Hs.488293 // EGFR // 1956 // epidermal growth factor receptor /// ENST00000342916 // intron // 0 // Hs.488293 // EGFR // 1956 // epidermal growth factor receptor /// ENST00000344576 // intron // 0 // Hs.488293 // EGFR // 1956 // epidermal growth factor receptor /// ENST00000420316 // intron // 0 // Hs.488293 // EGFR // 1956 // epidermal growth factor receptor ///…	---	D7S2550 // downstream // 13476 /// D7S1988 // upstream // 42439	--- // 0.2727 // CEU /// 0.1214 // --- // CHB /// 0.1058 // --- // JPT /// --- // 0.0324 // YRI	0.3232 // CEU /// 0.2233 // CHB /// 0.1923 // JPT /// 0.0648 // YRI	198 // CEU /// 206 // CHB /// 208 // JPT /// 216 // YRI	YES	reverse	1	0	G // CEU /// A // CHB /// A // JPT /// G // YRI	0.2727 // CEU /// 0.1214 // CHB /// 0.1058 // JPT /// 0.0324 // YRI	131550 // Nonsmall cell lung cancer, response to tyrosine kinase inhibitor in // 211980 // intron /// 131550 // Adenocarcinoma of lung, response to tyrosine kinase inhibitor in // 211980 // intron /// 131550 // {Nonsmall cell lung cancer, susceptibility to} // 211980 // intron /// 131550 // ?Inflammatory skin and bowel disease, neonatal, 2 // 616069 // intron	---	---	A // G	2	7	55142654	+	rs3800827
AX-42227249	Affx-30632382	rs17289197	2	7	55076145	55076145	+	0	p11.2	TATTATAACATTCTGTTAGTAGTGTTGTACAAGCT[C/T]GAGATGTATTAATACGAAATCCAAGCTGCATGAGG	T	C	T	C	ENST00000275493 // intron // 0 // Hs.488293 // EGFR // 1956 // epidermal growth factor receptor /// ENST00000342916 // intron // 0 // Hs.488293 // EGFR // 1956 // epidermal growth factor receptor /// ENST00000344576 // intron // 0 // Hs.488293 // EGFR // 1956 // epidermal growth factor receptor /// ENST00000420316 // intron // 0 // Hs.488293 // EGFR // 1956 // epidermal growth factor receptor ///…	---	D7S2550 // downstream // 14660 /// D7S1988 // upstream // 41255	--- // 0.0000 // CEU /// --- // 0.0000 // CHB /// --- // 0.0000 // JPT /// --- // 0.0602 // YRI	0.0000 // CEU /// 0.0000 // CHB /// 0.0000 // JPT /// 0.1204 // YRI	198 // CEU /// 206 // CHB /// 208 // JPT /// 216 // YRI	---	same	1	0	C // CEU /// C // CHB /// C // JPT /// C // YRI	0.0000 // CEU /// 0.0000 // CHB /// 0.0000 // JPT /// 0.0602 // YRI	131550 // Nonsmall cell lung cancer, response to tyrosine kinase inhibitor in // 211980 // intron /// 131550 // Adenocarcinoma of lung, response to tyrosine kinase inhibitor in // 211980 // intron /// 131550 // {Nonsmall cell lung cancer, susceptibility to} // 211980 // intron /// 131550 // ?Inflammatory skin and bowel disease, neonatal, 2 // 616069 // intron	---	---	T // C	2	7	55143838	+	rs17289197
AX-36265919	Affx-30632398	rs17289239	2	7	55077054	55077054	+	0	p11.2	ATACAAAAATCCATGTCAATCCCAATATGTGAGTA[A/C]AACTATTGAACACCATGTACTAATGGATGAGTTGG	A	C	C	A	ENST00000275493 // intron // 0 // Hs.488293 // EGFR // 1956 // epidermal growth factor receptor /// ENST00000342916 // intron // 0 // Hs.488293 // EGFR // 1956 // epidermal growth factor receptor /// ENST00000344576 // intron // 0 // Hs.488293 // EGFR // 1956 // epidermal growth factor receptor /// ENST00000420316 // intron // 0 // Hs.488293 // EGFR // 1956 // epidermal growth factor receptor ///…	---	D7S2550 // downstream // 15569 /// D7S1988 // upstream // 40346	0.0000 // --- // CEU /// 0.0000 // --- // CHB /// 0.0000 // --- // JPT /// 0.0370 // --- // YRI	0.0000 // CEU /// 0.0000 // CHB /// 0.0000 // JPT /// 0.0741 // YRI	198 // CEU /// 206 // CHB /// 208 // JPT /// 216 // YRI	---	same	1	0	A // CEU /// A // CHB /// A // JPT /// A // YRI	0.0000 // CEU /// 0.0000 // CHB /// 0.0000 // JPT /// 0.0370 // YRI	131550 // Nonsmall cell lung cancer, response to tyrosine kinase inhibitor in // 211980 // intron /// 131550 // Adenocarcinoma of lung, response to tyrosine kinase inhibitor in // 211980 // intron /// 131550 // {Nonsmall cell lung cancer, susceptibility to} // 211980 // intron /// 131550 // ?Inflammatory skin and bowel disease, neonatal, 2 // 616069 // intron	---	---	A // C	2	7	55144747	+	rs17289239
AX-15719037	Affx-30632409	rs7809394	2	7	55077689	55077689	+	0	p11.2	CACCGAAAGACCAAGACTGCTAGAGAACTAGGAAA[C/T]AGGCGGTGCAAGAACTCCAGGCTCTCATGGAAGAG	T	C	C	T	ENST00000275493 // intron // 0 // Hs.488293 // EGFR // 1956 // epidermal growth factor receptor /// ENST00000342916 // intron // 0 // Hs.488293 // EGFR // 1956 // epidermal growth factor receptor /// ENST00000344576 // intron // 0 // Hs.488293 // EGFR // 1956 // epidermal growth factor receptor /// ENST00000420316 // intron // 0 // Hs.488293 // EGFR // 1956 // epidermal growth factor receptor ///…	---	D7S2550 // downstream // 16204 /// D7S1988 // upstream // 39711	0.1616 // --- // CEU /// 0.0000 // --- // CHB /// 0.0000 // --- // JPT /// 0.0370 // --- // YRI	0.2626 // CEU /// 0.0000 // CHB /// 0.0000 // JPT /// 0.0741 // YRI	198 // CEU /// 206 // CHB /// 208 // JPT /// 216 // YRI	YES	same	1	0	T // CEU /// T // CHB /// T // JPT /// T // YRI	0.1616 // CEU /// 0.0000 // CHB /// 0.0000 // JPT /// 0.0370 // YRI	131550 // Nonsmall cell lung cancer, response to tyrosine kinase inhibitor in // 211980 // intron /// 131550 // Adenocarcinoma of lung, response to tyrosine kinase inhibitor in // 211980 // intron /// 131550 // {Nonsmall cell lung cancer, susceptibility to} // 211980 // intron /// 131550 // ?Inflammatory skin and bowel disease, neonatal, 2 // 616069 // intron	---	---	T // C	2	7	55145382	+	rs7809394
AX-15719040	Affx-30632434	---	2	7	55079626	55079626	+	0	p11.2	TGTTTGTTTGTTTGTTCGTTTTCAAAATACTGCAC[A/G]GTTTATCGTGAAGACAGGGTCCTTTGCTGCCGTCT	A	G	G	A	ENST00000275493 // intron // 0 // Hs.488293 // EGFR // 1956 // epidermal growth factor receptor /// ENST00000342916 // intron // 0 // Hs.488293 // EGFR // 1956 // epidermal growth factor receptor /// ENST00000344576 // intron // 0 // Hs.488293 // EGFR // 1956 // epidermal growth factor receptor /// ENST00000420316 // intron // 0 // Hs.488293 // EGFR // 1956 // epidermal growth factor receptor ///…	---	D7S2550 // downstream // 18141 /// D7S1988 // upstream // 37774	0.0000 // --- // CEU /// 0.0243 // --- // CHB /// 0.0048 // --- // JPT /// 0.0000 // --- // YRI	0.0000 // CEU /// 0.0485 // CHB /// 0.0096 // JPT /// 0.0000 // YRI	198 // CEU /// 206 // CHB /// 208 // JPT /// 216 // YRI	---	---	1	0	A // CEU /// A // CHB /// A // JPT /// A // YRI	0.0000 // CEU /// 0.0243 // CHB /// 0.0048 // JPT /// 0.0000 // YRI	131550 // Nonsmall cell lung cancer, response to tyrosine kinase inhibitor in // 211980 // intron /// 131550 // Adenocarcinoma of lung, response to tyrosine kinase inhibitor in // 211980 // intron /// 131550 // {Nonsmall cell lung cancer, susceptibility to} // 211980 // intron /// 131550 // ?Inflammatory skin and bowel disease, neonatal, 2 // 616069 // intron	---	---	A // G	2	7	55147319	+	rs78077110
AX-177999767	Affx-106904394	rs59060240	3	7	55080381	55080382	+	0	p11.2	CAATGGAATACTATTCAGTCTTAAAAAAAAAAAAA[-/A]GAAGGAAATCCTGTCATTTGCATACCTGGAGGACA	-	A	-	A	ENST00000275493 // intron // 0 // Hs.488293 // EGFR // 1956 // epidermal growth factor receptor /// ENST00000342916 // intron // 0 // Hs.488293 // EGFR // 1956 // epidermal growth factor receptor /// ENST00000344576 // intron // 0 // Hs.488293 // EGFR // 1956 // epidermal growth factor receptor /// ENST00000420316 // intron // 0 // Hs.488293 // EGFR // 1956 // epidermal growth factor receptor ///…	---	D7S2550 // downstream // 18896 /// D7S1988 // upstream // 37019	---	---	---	---	same	1	0	---	---	131550 // Nonsmall cell lung cancer, response to tyrosine kinase inhibitor in // 211980 // intron /// 131550 // Adenocarcinoma of lung, response to tyrosine kinase inhibitor in // 211980 // intron /// 131550 // {Nonsmall cell lung cancer, susceptibility to} // 211980 // intron /// 131550 // ?Inflammatory skin and bowel disease, neonatal, 2 // 616069 // intron	---	---	- // A	2	7	55148074	+	rs59060240
AX-178012279	Affx-106904394	rs59060240	3	7	55080381	55080382	+	0	p11.2	CAATGGAATACTATTCAGTCTTAAAAAAAAAAAAA[-/A]GAAGGAAATCCTGTCATTTGCATACCTGGAGGACA	-	A	-	A	ENST00000275493 // intron // 0 // Hs.488293 // EGFR // 1956 // epidermal growth factor receptor /// ENST00000342916 // intron // 0 // Hs.488293 // EGFR // 1956 // epidermal growth factor receptor /// ENST00000344576 // intron // 0 // Hs.488293 // EGFR // 1956 // epidermal growth factor receptor /// ENST00000420316 // intron // 0 // Hs.488293 // EGFR // 1956 // epidermal growth factor receptor ///…	---	D7S2550 // downstream // 18896 /// D7S1988 // upstream // 37019	---	---	---	---	same	2	0	---	---	131550 // Nonsmall cell lung cancer, response to tyrosine kinase inhibitor in // 211980 // intron /// 131550 // Adenocarcinoma of lung, response to tyrosine kinase inhibitor in // 211980 // intron /// 131550 // {Nonsmall cell lung cancer, susceptibility to} // 211980 // intron /// 131550 // ?Inflammatory skin and bowel disease, neonatal, 2 // 616069 // intron	---	---	- // A	2	7	55148074	+	rs59060240
AX-15719048	Affx-30632480	rs74726043	2	7	55082101	55082101	+	0	p11.2	GTGGTGTCCCACAGTTTGAAATCCCAATCTAGGGC[C/T]TTCCTCTCACTGTACAAAGTAGGTAACTGGGGACA	T	C	C	T	ENST00000275493 // intron // 0 // Hs.488293 // EGFR // 1956 // epidermal growth factor receptor /// ENST00000342916 // intron // 0 // Hs.488293 // EGFR // 1956 // epidermal growth factor receptor /// ENST00000344576 // intron // 0 // Hs.488293 // EGFR // 1956 // epidermal growth factor receptor /// ENST00000420316 // intron // 0 // Hs.488293 // EGFR // 1956 // epidermal growth factor receptor ///…	---	D7S2550 // downstream // 20616 /// D7S1988 // upstream // 35299	0.0000 // --- // CEU /// 0.0485 // --- // CHB /// 0.0433 // --- // JPT /// 0.0000 // --- // YRI	0.0000 // CEU /// 0.0971 // CHB /// 0.0865 // JPT /// 0.0000 // YRI	198 // CEU /// 206 // CHB /// 208 // JPT /// 216 // YRI	---	same	1	0	T // CEU /// T // CHB /// T // JPT /// T // YRI	0.0000 // CEU /// 0.0485 // CHB /// 0.0433 // JPT /// 0.0000 // YRI	131550 // Nonsmall cell lung cancer, response to tyrosine kinase inhibitor in // 211980 // intron /// 131550 // Adenocarcinoma of lung, response to tyrosine kinase inhibitor in // 211980 // intron /// 131550 // {Nonsmall cell lung cancer, susceptibility to} // 211980 // intron /// 131550 // ?Inflammatory skin and bowel disease, neonatal, 2 // 616069 // intron	---	---	T // C	2	7	55149794	+	rs74726043
AX-113846842	Affx-53956006	---	2	7	55082623	55082623	+	0	p11.2	AGGGTTTTCATTTTTTTCATTTCATGGTTCATTTT[A/C]GCTCCAGTGTAGACATACAATAGACCACTCGTCCC	A	C	C	A	ENST00000275493 // intron // 0 // Hs.488293 // EGFR // 1956 // epidermal growth factor receptor /// ENST00000342916 // intron // 0 // Hs.488293 // EGFR // 1956 // epidermal growth factor receptor /// ENST00000344576 // intron // 0 // Hs.488293 // EGFR // 1956 // epidermal growth factor receptor /// ENST00000420316 // intron // 0 // Hs.488293 // EGFR // 1956 // epidermal growth factor receptor ///…	---	D7S2550 // downstream // 21138 /// D7S1988 // upstream // 34777	0.0000 // --- // CEU /// 0.0049 // --- // CHB /// 0.0144 // --- // JPT /// 0.0000 // --- // YRI	0.0000 // CEU /// 0.0097 // CHB /// 0.0288 // JPT /// 0.0000 // YRI	198 // CEU /// 206 // CHB /// 208 // JPT /// 216 // YRI	---	---	1	0	A // CEU /// A // CHB /// A // JPT /// A // YRI	0.0000 // CEU /// 0.0049 // CHB /// 0.0144 // JPT /// 0.0000 // YRI	131550 // Nonsmall cell lung cancer, response to tyrosine kinase inhibitor in // 211980 // intron /// 131550 // Adenocarcinoma of lung, response to tyrosine kinase inhibitor in // 211980 // intron /// 131550 // {Nonsmall cell lung cancer, susceptibility to} // 211980 // intron /// 131550 // ?Inflammatory skin and bowel disease, neonatal, 2 // 616069 // intron	---	---	A // C	2	7	55150316	+	rs188670585
AX-42227267	Affx-30632519	rs3735062	2	7	55085544	55085544	+	0	p11.2	TTATCTCTAAAGTATTATCATGAAAACCTAACAAT[A/G]TAGAAAGACTAAAGCACATGGGTGGTGCTTCATAA	A	G	G	A	ENST00000275493 // intron // 0 // Hs.488293 // EGFR // 1956 // epidermal growth factor receptor /// ENST00000342916 // intron // 0 // Hs.488293 // EGFR // 1956 // epidermal growth factor receptor /// ENST00000344576 // intron // 0 // Hs.488293 // EGFR // 1956 // epidermal growth factor receptor /// ENST00000420316 // intron // 0 // Hs.488293 // EGFR // 1956 // epidermal growth factor receptor ///…	---	D7S2550 // downstream // 24059 /// D7S1988 // upstream // 31856	0.0000 // --- // CEU /// 0.0437 // --- // CHB /// 0.0337 // --- // JPT /// 0.0000 // --- // YRI	0.0000 // CEU /// 0.0874 // CHB /// 0.0673 // JPT /// 0.0000 // YRI	198 // CEU /// 206 // CHB /// 208 // JPT /// 216 // YRI	YES	reverse	1	0	A // CEU /// A // CHB /// A // JPT /// A // YRI	0.0000 // CEU /// 0.0437 // CHB /// 0.0337 // JPT /// 0.0000 // YRI	131550 // Nonsmall cell lung cancer, response to tyrosine kinase inhibitor in // 211980 // intron /// 131550 // Adenocarcinoma of lung, response to tyrosine kinase inhibitor in // 211980 // intron /// 131550 // {Nonsmall cell lung cancer, susceptibility to} // 211980 // intron /// 131550 // ?Inflammatory skin and bowel disease, neonatal, 2 // 616069 // intron	---	---	A // G	2	7	55153237	+	rs3735062
AX-150092700	Affx-30632529	rs17289295	2	7	55086049	55086049	+	0	p11.2	CATAGTTTGAAACCACTATTAACTACCTTATGAGA[A/G]CCACTGTTTGTGAAGTGCTGACTATGTGCCAGGTC	A	G	G	A	ENST00000275493 // intron // 0 // Hs.488293 // EGFR // 1956 // epidermal growth factor receptor /// ENST00000342916 // intron // 0 // Hs.488293 // EGFR // 1956 // epidermal growth factor receptor /// ENST00000344576 // intron // 0 // Hs.488293 // EGFR // 1956 // epidermal growth factor receptor /// ENST00000420316 // intron // 0 // Hs.488293 // EGFR // 1956 // epidermal growth factor receptor ///…	---	D7S2550 // downstream // 24564 /// D7S1988 // upstream // 31351	0.0000 // --- // CEU /// 0.0000 // --- // CHB /// 0.0000 // --- // JPT /// 0.0185 // --- // YRI	0.0000 // CEU /// 0.0000 // CHB /// 0.0000 // JPT /// 0.0370 // YRI	198 // CEU /// 206 // CHB /// 208 // JPT /// 216 // YRI	---	same	1	0	A // CEU /// A // CHB /// A // JPT /// A // YRI	0.0000 // CEU /// 0.0000 // CHB /// 0.0000 // JPT /// 0.0185 // YRI	131550 // Nonsmall cell lung cancer, response to tyrosine kinase inhibitor in // 211980 // intron /// 131550 // Adenocarcinoma of lung, response to tyrosine kinase inhibitor in // 211980 // intron /// 131550 // {Nonsmall cell lung cancer, susceptibility to} // 211980 // intron /// 131550 // ?Inflammatory skin and bowel disease, neonatal, 2 // 616069 // intron	---	---	A // G	2	7	55153742	+	rs17289295
AX-11213175	Affx-30632543	rs12535536	2	7	55086688	55086688	+	0	p11.2	CCAGAGGCAGAGGTGGCCACGCTTAGGTCGCTCCC[A/G]CTGTGGAGGCGGCACACTTGGGTGGCAGCACAGCT	A	G	G	A	ENST00000275493 // intron // 0 // Hs.488293 // EGFR // 1956 // epidermal growth factor receptor /// ENST00000342916 // intron // 0 // Hs.488293 // EGFR // 1956 // epidermal growth factor receptor /// ENST00000344576 // intron // 0 // Hs.488293 // EGFR // 1956 // epidermal growth factor receptor /// ENST00000420316 // intron // 0 // Hs.488293 // EGFR // 1956 // epidermal growth factor receptor ///…	---	D7S2550 // downstream // 25203 /// D7S1988 // upstream // 30712	--- // 0.2828 // CEU /// --- // 0.0194 // CHB /// --- // 0.0096 // JPT /// --- // 0.0556 // YRI	0.3838 // CEU /// 0.0194 // CHB /// 0.0192 // JPT /// 0.1111 // YRI	198 // CEU /// 206 // CHB /// 208 // JPT /// 216 // YRI	YES	same	1	0	G // CEU /// G // CHB /// G // JPT /// G // YRI	0.2828 // CEU /// 0.0194 // CHB /// 0.0096 // JPT /// 0.0556 // YRI	131550 // Nonsmall cell lung cancer, response to tyrosine kinase inhibitor in // 211980 // intron /// 131550 // Adenocarcinoma of lung, response to tyrosine kinase inhibitor in // 211980 // intron /// 131550 // {Nonsmall cell lung cancer, susceptibility to} // 211980 // intron /// 131550 // ?Inflammatory skin and bowel disease, neonatal, 2 // 616069 // intron	---	---	A // G	2	7	55154381	+	rs12535536
AX-42227273	Affx-30632553	rs2302535	2	7	55086995	55086995	+	0	p11.2	TGCAGGCAGGAAATGAGAAGTCATTTTTCAGGGTC[A/C]TTCAGGAAGTCATCCAGAGTTATAATGGCCCATTA	A	C	A	C	ENST00000275493 // intron // 0 // Hs.488293 // EGFR // 1956 // epidermal growth factor receptor /// ENST00000342916 // intron // 0 // Hs.488293 // EGFR // 1956 // epidermal growth factor receptor /// ENST00000344576 // intron // 0 // Hs.488293 // EGFR // 1956 // epidermal growth factor receptor /// ENST00000420316 // intron // 0 // Hs.488293 // EGFR // 1956 // epidermal growth factor receptor ///…	---	D7S2550 // downstream // 25510 /// D7S1988 // upstream // 30405	--- // 0.2980 // CEU /// 0.1214 // --- // CHB /// 0.1202 // --- // JPT /// --- // 0.0231 // YRI	0.3535 // CEU /// 0.2233 // CHB /// 0.2019 // JPT /// 0.0463 // YRI	198 // CEU /// 206 // CHB /// 208 // JPT /// 216 // YRI	YES	same	1	0	C // CEU /// A // CHB /// A // JPT /// C // YRI	0.2980 // CEU /// 0.1214 // CHB /// 0.1202 // JPT /// 0.0231 // YRI	131550 // Nonsmall cell lung cancer, response to tyrosine kinase inhibitor in // 211980 // intron /// 131550 // Adenocarcinoma of lung, response to tyrosine kinase inhibitor in // 211980 // intron /// 131550 // {Nonsmall cell lung cancer, susceptibility to} // 211980 // intron /// 131550 // ?Inflammatory skin and bowel disease, neonatal, 2 // 616069 // intron	---	---	A // C	2	7	55154688	+	rs2302535
AX-36265975	Affx-30632592	rs56659219	2	7	55088156	55088156	+	0	p11.2	ATTTCTCTCCCACCTGAATAAAAAGCCCCCACAAA[G/T]CCTGAGGTACATGGAAAGGAGCAGTGGTCTGGCTC	T	G	G	T	ENST00000275493 // intron // 0 // Hs.488293 // EGFR // 1956 // epidermal growth factor receptor /// ENST00000342916 // intron // 0 // Hs.488293 // EGFR // 1956 // epidermal growth factor receptor /// ENST00000344576 // intron // 0 // Hs.488293 // EGFR // 1956 // epidermal growth factor receptor /// ENST00000420316 // intron // 0 // Hs.488293 // EGFR // 1956 // epidermal growth factor receptor ///…	---	D7S2550 // downstream // 26671 /// D7S1988 // upstream // 29244	0.2071 // --- // CEU /// 0.0097 // --- // CHB /// 0.0000 // --- // JPT /// 0.3611 // --- // YRI	0.3131 // CEU /// 0.0194 // CHB /// 0.0000 // JPT /// 0.4815 // YRI	198 // CEU /// 206 // CHB /// 208 // JPT /// 216 // YRI	---	same	1	0	T // CEU /// T // CHB /// T // JPT /// T // YRI	0.2071 // CEU /// 0.0097 // CHB /// 0.0000 // JPT /// 0.3611 // YRI	131550 // Nonsmall cell lung cancer, response to tyrosine kinase inhibitor in // 211980 // intron /// 131550 // Adenocarcinoma of lung, response to tyrosine kinase inhibitor in // 211980 // intron /// 131550 // {Nonsmall cell lung cancer, susceptibility to} // 211980 // intron /// 131550 // ?Inflammatory skin and bowel disease, neonatal, 2 // 616069 // intron	---	---	T // G	2	7	55155849	+	rs56659219
AX-15719066	Affx-30632593	---	2	7	55088295	55088295	+	0	p11.2	GTAGGAGCGGATGGGGGAGGCCCCCTTCGCACAAA[A/G]AGCCCCATGAAAGAGTGCACAGTCCAGTCTATAAA	A	G	G	A	ENST00000275493 // intron // 0 // Hs.488293 // EGFR // 1956 // epidermal growth factor receptor /// ENST00000342916 // intron // 0 // Hs.488293 // EGFR // 1956 // epidermal growth factor receptor /// ENST00000344576 // intron // 0 // Hs.488293 // EGFR // 1956 // epidermal growth factor receptor /// ENST00000420316 // intron // 0 // Hs.488293 // EGFR // 1956 // epidermal growth factor receptor ///…	---	D7S2550 // downstream // 26810 /// D7S1988 // upstream // 29105	0.0303 // --- // CEU /// 0.0437 // --- // CHB /// 0.0433 // --- // JPT /// 0.0833 // --- // YRI	0.0606 // CEU /// 0.0874 // CHB /// 0.0865 // JPT /// 0.1667 // YRI	198 // CEU /// 206 // CHB /// 208 // JPT /// 216 // YRI	---	---	1	0	A // CEU /// A // CHB /// A // JPT /// A // YRI	0.0303 // CEU /// 0.0437 // CHB /// 0.0433 // JPT /// 0.0833 // YRI	131550 // Nonsmall cell lung cancer, response to tyrosine kinase inhibitor in // 211980 // intron /// 131550 // Adenocarcinoma of lung, response to tyrosine kinase inhibitor in // 211980 // intron /// 131550 // {Nonsmall cell lung cancer, susceptibility to} // 211980 // intron /// 131550 // ?Inflammatory skin and bowel disease, neonatal, 2 // 616069 // intron	---	---	A // G	2	7	55155988	+	rs11979255
AX-11152839	Affx-30632596	rs11238349	2	7	55088378	55088378	+	0	p11.2	AATGTGTGTAGGACTTCTTCCTGAAAAAGAGCGTG[A/G]TGCGTCCAGTACCTCCATGTTCATGGAACTTCCCA	A	G	G	A	ENST00000275493 // intron // 0 // Hs.488293 // EGFR // 1956 // epidermal growth factor receptor /// ENST00000342916 // intron // 0 // Hs.488293 // EGFR // 1956 // epidermal growth factor receptor /// ENST00000344576 // intron // 0 // Hs.488293 // EGFR // 1956 // epidermal growth factor receptor /// ENST00000420316 // intron // 0 // Hs.488293 // EGFR // 1956 // epidermal growth factor receptor ///…	---	D7S2550 // downstream // 26893 /// D7S1988 // upstream // 29022	0.2879 // --- // CEU /// --- // 0.1262 // CHB /// --- // 0.1298 // JPT /// 0.0139 // --- // YRI	0.3333 // CEU /// 0.2330 // CHB /// 0.2212 // JPT /// 0.0278 // YRI	198 // CEU /// 206 // CHB /// 208 // JPT /// 216 // YRI	YES	same	1	0	A // CEU /// G // CHB /// G // JPT /// A // YRI	0.2879 // CEU /// 0.1262 // CHB /// 0.1298 // JPT /// 0.0139 // YRI	131550 // Nonsmall cell lung cancer, response to tyrosine kinase inhibitor in // 211980 // intron /// 131550 // Adenocarcinoma of lung, response to tyrosine kinase inhibitor in // 211980 // intron /// 131550 // {Nonsmall cell lung cancer, susceptibility to} // 211980 // intron /// 131550 // ?Inflammatory skin and bowel disease, neonatal, 2 // 616069 // intron	---	---	A // G	2	7	55156071	+	rs11238349
AX-38363131	Affx-37232251	rs117729456	2	7	55088980	55088980	+	0	p11.2	ATAATGATTTCAGGAAATTAGAGGGTAAAAAGCAA[A/G]AACCATGCTTTCACTCCACTGTCAAGAGTTGTGGA	A	G	G	A	ENST00000275493 // intron // 0 // Hs.488293 // EGFR // 1956 // epidermal growth factor receptor /// ENST00000342916 // intron // 0 // Hs.488293 // EGFR // 1956 // epidermal growth factor receptor /// ENST00000344576 // intron // 0 // Hs.488293 // EGFR // 1956 // epidermal growth factor receptor /// ENST00000420316 // intron // 0 // Hs.488293 // EGFR // 1956 // epidermal growth factor receptor ///…	---	D7S2550 // downstream // 27495 /// D7S1988 // upstream // 28420	0.0253 // --- // CEU /// 0.0049 // --- // CHB /// 0.0000 // --- // JPT /// 0.0000 // --- // YRI	0.0505 // CEU /// 0.0097 // CHB /// 0.0000 // JPT /// 0.0000 // YRI	198 // CEU /// 206 // CHB /// 208 // JPT /// 216 // YRI	---	same	1	0	A // CEU /// A // CHB /// A // JPT /// A // YRI	0.0253 // CEU /// 0.0049 // CHB /// 0.0000 // JPT /// 0.0000 // YRI	131550 // Nonsmall cell lung cancer, response to tyrosine kinase inhibitor in // 211980 // intron /// 131550 // Adenocarcinoma of lung, response to tyrosine kinase inhibitor in // 211980 // intron /// 131550 // {Nonsmall cell lung cancer, susceptibility to} // 211980 // intron /// 131550 // ?Inflammatory skin and bowel disease, neonatal, 2 // 616069 // intron	---	---	A // G	2	7	55156673	+	rs117729456
AX-15719075	Affx-30632643	rs79868943	2	7	55091416	55091416	+	0	p11.2	AAAGATGTGTAAGTCAAAGATTTGTAACCAGCCAG[A/G]GAATGAGAGGCGAAGCCATAGCTGGTGGCGGGGGC	A	G	G	A	ENST00000275493 // intron // 0 // Hs.488293 // EGFR // 1956 // epidermal growth factor receptor /// ENST00000342916 // intron // 0 // Hs.488293 // EGFR // 1956 // epidermal growth factor receptor /// ENST00000344576 // intron // 0 // Hs.488293 // EGFR // 1956 // epidermal growth factor receptor /// ENST00000420316 // intron // 0 // Hs.488293 // EGFR // 1956 // epidermal growth factor receptor ///…	---	D7S2550 // downstream // 29931 /// D7S1988 // upstream // 25984	0.0152 // --- // CEU /// 0.0485 // --- // CHB /// 0.0769 // --- // JPT /// 0.0185 // --- // YRI	0.0303 // CEU /// 0.0971 // CHB /// 0.1538 // JPT /// 0.0370 // YRI	198 // CEU /// 206 // CHB /// 208 // JPT /// 216 // YRI	---	same	1	0	A // CEU /// A // CHB /// A // JPT /// A // YRI	0.0152 // CEU /// 0.0485 // CHB /// 0.0769 // JPT /// 0.0185 // YRI	131550 // Nonsmall cell lung cancer, response to tyrosine kinase inhibitor in // 211980 // intron /// 131550 // Adenocarcinoma of lung, response to tyrosine kinase inhibitor in // 211980 // intron /// 131550 // {Nonsmall cell lung cancer, susceptibility to} // 211980 // intron /// 131550 // ?Inflammatory skin and bowel disease, neonatal, 2 // 616069 // intron	---	---	A // G	2	7	55159109	+	rs79868943
AX-15719076	Affx-30632646	---	2	7	55091656	55091656	+	0	p11.2	GAGTTCCATTAATTGACAATACAAGTCCCTACTAC[A/G]TTCTAAAATCTGGTCCTGACTAGTGGCAAGCCGGG	A	G	A	G	ENST00000275493 // intron // 0 // Hs.488293 // EGFR // 1956 // epidermal growth factor receptor /// ENST00000342916 // intron // 0 // Hs.488293 // EGFR // 1956 // epidermal growth factor receptor /// ENST00000344576 // intron // 0 // Hs.488293 // EGFR // 1956 // epidermal growth factor receptor /// ENST00000420316 // intron // 0 // Hs.488293 // EGFR // 1956 // epidermal growth factor receptor ///…	---	D7S2550 // downstream // 30171 /// D7S1988 // upstream // 25744	--- // 0.2071 // CEU /// --- // 0.0097 // CHB /// --- // 0.0000 // JPT /// --- // 0.3611 // YRI	0.3131 // CEU /// 0.0194 // CHB /// 0.0000 // JPT /// 0.4815 // YRI	198 // CEU /// 206 // CHB /// 208 // JPT /// 216 // YRI	---	---	1	0	G // CEU /// G // CHB /// G // JPT /// G // YRI	0.2071 // CEU /// 0.0097 // CHB /// 0.0000 // JPT /// 0.3611 // YRI	131550 // Nonsmall cell lung cancer, response to tyrosine kinase inhibitor in // 211980 // intron /// 131550 // Adenocarcinoma of lung, response to tyrosine kinase inhibitor in // 211980 // intron /// 131550 // {Nonsmall cell lung cancer, susceptibility to} // 211980 // intron /// 131550 // ?Inflammatory skin and bowel disease, neonatal, 2 // 616069 // intron	---	---	A // G	2	7	55159349	+	rs11979158
AX-15719080	Affx-30632677	rs4947490	2	7	55092845	55092845	+	0	p11.2	GGCACCGTATCTCCAGCAATTCGCAGATAACAAAT[A/G]TGGTTCTGATGATGTTACTAAAGATCTGTCCCTTT	A	G	A	G	ENST00000275493 // intron // 0 // Hs.488293 // EGFR // 1956 // epidermal growth factor receptor /// ENST00000342916 // intron // 0 // Hs.488293 // EGFR // 1956 // epidermal growth factor receptor /// ENST00000344576 // intron // 0 // Hs.488293 // EGFR // 1956 // epidermal growth factor receptor /// ENST00000420316 // intron // 0 // Hs.488293 // EGFR // 1956 // epidermal growth factor receptor ///…	---	D7S2550 // downstream // 31360 /// D7S1988 // upstream // 24555	0.3434 // --- // CEU /// 0.0243 // --- // CHB /// 0.0096 // --- // JPT /// 0.4074 // --- // YRI	0.4646 // CEU /// 0.0291 // CHB /// 0.0192 // JPT /// 0.4444 // YRI	198 // CEU /// 206 // CHB /// 208 // JPT /// 216 // YRI	YES	same	1	0	A // CEU /// A // CHB /// A // JPT /// A // YRI	0.3434 // CEU /// 0.0243 // CHB /// 0.0096 // JPT /// 0.4074 // YRI	131550 // Nonsmall cell lung cancer, response to tyrosine kinase inhibitor in // 211980 // intron /// 131550 // Adenocarcinoma of lung, response to tyrosine kinase inhibitor in // 211980 // intron /// 131550 // {Nonsmall cell lung cancer, susceptibility to} // 211980 // intron /// 131550 // ?Inflammatory skin and bowel disease, neonatal, 2 // 616069 // intron	---	---	A // G	2	7	55160538	+	rs4947490
AX-11597147	Affx-30632693	rs6958497	2	7	55094053	55094053	+	0	p11.2	GTAGAGCGTGTGTAACGTAAAAAGATGAAACCCAT[C/T]GTACACAGCTGTGTACTGCCTCCTTGAAGTCAAAT	T	C	T	C	ENST00000275493 // intron // 0 // Hs.488293 // EGFR // 1956 // epidermal growth factor receptor /// ENST00000342916 // intron // 0 // Hs.488293 // EGFR // 1956 // epidermal growth factor receptor /// ENST00000344576 // intron // 0 // Hs.488293 // EGFR // 1956 // epidermal growth factor receptor /// ENST00000420316 // intron // 0 // Hs.488293 // EGFR // 1956 // epidermal growth factor receptor ///…	---	D7S2550 // downstream // 32568 /// D7S1988 // upstream // 23347	--- // 0.0404 // CEU /// --- // 0.0728 // CHB /// --- // 0.0817 // JPT /// --- // 0.3750 // YRI	0.0808 // CEU /// 0.1456 // CHB /// 0.1635 // JPT /// 0.5093 // YRI	198 // CEU /// 206 // CHB /// 208 // JPT /// 216 // YRI	YES	same	1	0	C // CEU /// C // CHB /// C // JPT /// C // YRI	0.0404 // CEU /// 0.0728 // CHB /// 0.0817 // JPT /// 0.3750 // YRI	131550 // Nonsmall cell lung cancer, response to tyrosine kinase inhibitor in // 211980 // intron /// 131550 // Adenocarcinoma of lung, response to tyrosine kinase inhibitor in // 211980 // intron /// 131550 // {Nonsmall cell lung cancer, susceptibility to} // 211980 // intron /// 131550 // ?Inflammatory skin and bowel disease, neonatal, 2 // 616069 // intron	---	---	T // C	2	7	55161746	+	rs6958497
AX-15719087	Affx-30632696	rs917880	2	7	55094318	55094318	+	0	p11.2	CGCAGCTGCCTGGTGCAAGAGCCAAGTTTGTGCAG[C/T]CTGCAGAGCACTCTTCCTGAGCTGTGGGCTGCCAG	T	C	C	T	ENST00000275493 // intron // 0 // Hs.488293 // EGFR // 1956 // epidermal growth factor receptor /// ENST00000342916 // intron // 0 // Hs.488293 // EGFR // 1956 // epidermal growth factor receptor /// ENST00000344576 // intron // 0 // Hs.488293 // EGFR // 1956 // epidermal growth factor receptor /// ENST00000420316 // intron // 0 // Hs.488293 // EGFR // 1956 // epidermal growth factor receptor ///…	---	D7S2550 // downstream // 32833 /// D7S1988 // upstream // 23082	--- // 0.4949 // CEU /// 0.1553 // --- // CHB /// 0.2067 // --- // JPT /// --- // 0.3472 // YRI	0.4646 // CEU /// 0.2524 // CHB /// 0.3173 // JPT /// 0.4537 // YRI	198 // CEU /// 206 // CHB /// 208 // JPT /// 216 // YRI	YES	same	1	0	C // CEU /// T // CHB /// T // JPT /// C // YRI	0.4949 // CEU /// 0.1553 // CHB /// 0.2067 // JPT /// 0.3472 // YRI	131550 // Nonsmall cell lung cancer, response to tyrosine kinase inhibitor in // 211980 // intron /// 131550 // Adenocarcinoma of lung, response to tyrosine kinase inhibitor in // 211980 // intron /// 131550 // {Nonsmall cell lung cancer, susceptibility to} // 211980 // intron /// 131550 // ?Inflammatory skin and bowel disease, neonatal, 2 // 616069 // intron	---	---	T // C	2	7	55162011	+	rs917880
AX-11184875	Affx-30632703	rs11977660	2	7	55094643	55094643	+	0	p11.2	CAAGACAGTCCAGCAACTTCCTTTCTAACTTCTCC[C/T]TTCACATATGCTGGATACTCCAAGACTTTGCATTT	T	C	T	C	ENST00000275493 // intron // 0 // Hs.488293 // EGFR // 1956 // epidermal growth factor receptor /// ENST00000342916 // intron // 0 // Hs.488293 // EGFR // 1956 // epidermal growth factor receptor /// ENST00000344576 // intron // 0 // Hs.488293 // EGFR // 1956 // epidermal growth factor receptor /// ENST00000420316 // intron // 0 // Hs.488293 // EGFR // 1956 // epidermal growth factor receptor ///…	---	D7S2550 // downstream // 33158 /// D7S1988 // upstream // 22757	--- // 0.4899 // CEU /// 0.3592 // --- // CHB /// 0.3317 // --- // JPT /// --- // 0.1991 // YRI	0.5152 // CEU /// 0.4272 // CHB /// 0.4135 // JPT /// 0.3241 // YRI	198 // CEU /// 206 // CHB /// 208 // JPT /// 216 // YRI	YES	same	1	0	C // CEU /// T // CHB /// T // JPT /// C // YRI	0.4899 // CEU /// 0.3592 // CHB /// 0.3317 // JPT /// 0.1991 // YRI	131550 // Nonsmall cell lung cancer, response to tyrosine kinase inhibitor in // 211980 // intron /// 131550 // Adenocarcinoma of lung, response to tyrosine kinase inhibitor in // 211980 // intron /// 131550 // {Nonsmall cell lung cancer, susceptibility to} // 211980 // intron /// 131550 // ?Inflammatory skin and bowel disease, neonatal, 2 // 616069 // intron	---	---	T // C	2	7	55162336	+	rs11977660
AX-11483513	Affx-30632727	rs3823585	2	7	55096044	55096044	+	0	p11.2	GCACACACGTGCAGATAAGGTAATATTAGCTAGTT[C/G]AGGAGGAGAAAGAGATAAAGATAAAGTAATATTAG	C	G	C	G	ENST00000275493 // intron // 0 // Hs.488293 // EGFR // 1956 // epidermal growth factor receptor /// ENST00000342916 // intron // 0 // Hs.488293 // EGFR // 1956 // epidermal growth factor receptor /// ENST00000344576 // intron // 0 // Hs.488293 // EGFR // 1956 // epidermal growth factor receptor /// ENST00000420316 // intron // 0 // Hs.488293 // EGFR // 1956 // epidermal growth factor receptor ///…	---	D7S2550 // downstream // 34559 /// D7S1988 // upstream // 21356	--- // 0.3788 // CEU /// 0.3058 // --- // CHB /// 0.3125 // --- // JPT /// --- // 0.2222 // YRI	0.4949 // CEU /// 0.3592 // CHB /// 0.4327 // JPT /// 0.2963 // YRI	198 // CEU /// 206 // CHB /// 208 // JPT /// 216 // YRI	YES	reverse	2	0	G // CEU /// C // CHB /// C // JPT /// G // YRI	0.3788 // CEU /// 0.3058 // CHB /// 0.3125 // JPT /// 0.2222 // YRI	131550 // Nonsmall cell lung cancer, response to tyrosine kinase inhibitor in // 211980 // intron /// 131550 // Adenocarcinoma of lung, response to tyrosine kinase inhibitor in // 211980 // intron /// 131550 // {Nonsmall cell lung cancer, susceptibility to} // 211980 // intron /// 131550 // ?Inflammatory skin and bowel disease, neonatal, 2 // 616069 // intron	---	---	C // G	2	7	55163737	+	rs3823585
AX-42227295	Affx-30632732	rs3735061	2	7	55096174	55096174	+	0	p11.2	GAAGATTCGATTTGAGGTGAGTTCAGCACAAAAGC[A/G]TATCCCAGGCCCTCTGGCTCCAACTGCAGCCCTTT	A	G	G	A	ENST00000275493 // intron // 0 // Hs.488293 // EGFR // 1956 // epidermal growth factor receptor /// ENST00000342916 // intron // 0 // Hs.488293 // EGFR // 1956 // epidermal growth factor receptor /// ENST00000344576 // intron // 0 // Hs.488293 // EGFR // 1956 // epidermal growth factor receptor /// ENST00000420316 // intron // 0 // Hs.488293 // EGFR // 1956 // epidermal growth factor receptor ///…	---	D7S2550 // downstream // 34689 /// D7S1988 // upstream // 21226	0.0000 // --- // CEU /// 0.2136 // --- // CHB /// 0.1923 // --- // JPT /// 0.0046 // --- // YRI	0.0000 // CEU /// 0.2718 // CHB /// 0.3077 // JPT /// 0.0093 // YRI	198 // CEU /// 206 // CHB /// 208 // JPT /// 216 // YRI	YES	reverse	1	0	A // CEU /// A // CHB /// A // JPT /// A // YRI	0.0000 // CEU /// 0.2136 // CHB /// 0.1923 // JPT /// 0.0046 // YRI	131550 // Nonsmall cell lung cancer, response to tyrosine kinase inhibitor in // 211980 // intron /// 131550 // Adenocarcinoma of lung, response to tyrosine kinase inhibitor in // 211980 // intron /// 131550 // {Nonsmall cell lung cancer, susceptibility to} // 211980 // intron /// 131550 // ?Inflammatory skin and bowel disease, neonatal, 2 // 616069 // intron	---	---	A // G	2	7	55163867	+	rs3735061
AX-42227299	Affx-30632749	rs12672027	2	7	55097491	55097491	+	0	p11.2	GTAAATCATCGCACATTCACCTGGACCAGATCTAT[G/T]GTAAAGCCAATAATACTGAAGCCCCTTCCAAGGCC	T	G	T	G	ENST00000275493 // intron // 0 // Hs.488293 // EGFR // 1956 // epidermal growth factor receptor /// ENST00000342916 // intron // 0 // Hs.488293 // EGFR // 1956 // epidermal growth factor receptor /// ENST00000344576 // intron // 0 // Hs.488293 // EGFR // 1956 // epidermal growth factor receptor /// ENST00000420316 // intron // 0 // Hs.488293 // EGFR // 1956 // epidermal growth factor receptor ///…	---	D7S2550 // downstream // 36006 /// D7S1988 // upstream // 19909	--- // 0.0000 // CEU /// --- // 0.0146 // CHB /// --- // 0.0096 // JPT /// --- // 0.0000 // YRI	0.0000 // CEU /// 0.0291 // CHB /// 0.0192 // JPT /// 0.0000 // YRI	198 // CEU /// 206 // CHB /// 208 // JPT /// 216 // YRI	YES	same	1	0	G // CEU /// G // CHB /// G // JPT /// G // YRI	0.0000 // CEU /// 0.0146 // CHB /// 0.0096 // JPT /// 0.0000 // YRI	131550 // Nonsmall cell lung cancer, response to tyrosine kinase inhibitor in // 211980 // intron /// 131550 // Adenocarcinoma of lung, response to tyrosine kinase inhibitor in // 211980 // intron /// 131550 // {Nonsmall cell lung cancer, susceptibility to} // 211980 // intron /// 131550 // ?Inflammatory skin and bowel disease, neonatal, 2 // 616069 // intron	---	---	T // G	2	7	55165184	+	rs12672027
AX-96567743	Affx-30632760	rs1468726	2	7	55098306	55098306	+	0	p11.2	TGCAGCCTTCGGCAGCCAGGACTGGCAGGGATGGG[A/G]CTAGGGGGACTGGGGAGAACTGCTCTCTCCTGAGG	A	G	G	A	ENST00000275493 // intron // 0 // Hs.488293 // EGFR // 1956 // epidermal growth factor receptor /// ENST00000342916 // intron // 0 // Hs.488293 // EGFR // 1956 // epidermal growth factor receptor /// ENST00000344576 // intron // 0 // Hs.488293 // EGFR // 1956 // epidermal growth factor receptor /// ENST00000420316 // intron // 0 // Hs.488293 // EGFR // 1956 // epidermal growth factor receptor ///…	---	D7S2550 // downstream // 36821 /// D7S1988 // upstream // 19094	0.2475 // --- // CEU /// 0.2136 // --- // CHB /// 0.1923 // --- // JPT /// --- // 0.4028 // YRI	0.3333 // CEU /// 0.2913 // CHB /// 0.3077 // JPT /// 0.4907 // YRI	198 // CEU /// 206 // CHB /// 208 // JPT /// 216 // YRI	---	same	1	0	A // CEU /// A // CHB /// A // JPT /// G // YRI	0.2475 // CEU /// 0.2136 // CHB /// 0.1923 // JPT /// 0.4028 // YRI	131550 // Nonsmall cell lung cancer, response to tyrosine kinase inhibitor in // 211980 // intron /// 131550 // Adenocarcinoma of lung, response to tyrosine kinase inhibitor in // 211980 // intron /// 131550 // {Nonsmall cell lung cancer, susceptibility to} // 211980 // intron /// 131550 // ?Inflammatory skin and bowel disease, neonatal, 2 // 616069 // intron	---	---	A // G	2	7	55165999	+	rs1468726
AX-96651312	Affx-30632760	rs1468726	2	7	55098306	55098306	+	0	p11.2	TGCAGCCTTCGGCAGCCAGGACTGGCAGGGATGGG[A/G]CTAGGGGGACTGGGGAGAACTGCTCTCTCCTGAGG	A	G	G	A	ENST00000275493 // intron // 0 // Hs.488293 // EGFR // 1956 // epidermal growth factor receptor /// ENST00000342916 // intron // 0 // Hs.488293 // EGFR // 1956 // epidermal growth factor receptor /// ENST00000344576 // intron // 0 // Hs.488293 // EGFR // 1956 // epidermal growth factor receptor /// ENST00000420316 // intron // 0 // Hs.488293 // EGFR // 1956 // epidermal growth factor receptor ///…	---	D7S2550 // downstream // 36821 /// D7S1988 // upstream // 19094	0.2475 // --- // CEU /// 0.2136 // --- // CHB /// 0.1923 // --- // JPT /// --- // 0.4028 // YRI	0.3333 // CEU /// 0.2913 // CHB /// 0.3077 // JPT /// 0.4907 // YRI	198 // CEU /// 206 // CHB /// 208 // JPT /// 216 // YRI	---	same	1	0	A // CEU /// A // CHB /// A // JPT /// G // YRI	0.2475 // CEU /// 0.2136 // CHB /// 0.1923 // JPT /// 0.4028 // YRI	131550 // Nonsmall cell lung cancer, response to tyrosine kinase inhibitor in // 211980 // intron /// 131550 // Adenocarcinoma of lung, response to tyrosine kinase inhibitor in // 211980 // intron /// 131550 // {Nonsmall cell lung cancer, susceptibility to} // 211980 // intron /// 131550 // ?Inflammatory skin and bowel disease, neonatal, 2 // 616069 // intron	---	---	A // G	2	7	55165999	+	rs1468726
AX-42227309	Affx-30632768	rs7793720	2	7	55099138	55099138	+	0	p11.2	TGTGTGCTCTCTCGTATCTCTCCTTTTCACACATC[A/G]TGGTGGTGGCTTTCTCTGTGTTCCTCTGTTGATTC	A	G	G	A	ENST00000275493 // intron // 0 // Hs.488293 // EGFR // 1956 // epidermal growth factor receptor /// ENST00000342916 // intron // 0 // Hs.488293 // EGFR // 1956 // epidermal growth factor receptor /// ENST00000344576 // intron // 0 // Hs.488293 // EGFR // 1956 // epidermal growth factor receptor /// ENST00000420316 // intron // 0 // Hs.488293 // EGFR // 1956 // epidermal growth factor receptor ///…	---	D7S2550 // downstream // 37653 /// D7S1988 // upstream // 18262	0.0303 // --- // CEU /// 0.0000 // --- // CHB /// 0.0000 // --- // JPT /// 0.0000 // --- // YRI	0.0606 // CEU /// 0.0000 // CHB /// 0.0000 // JPT /// 0.0000 // YRI	198 // CEU /// 206 // CHB /// 208 // JPT /// 216 // YRI	YES	same	1	0	A // CEU /// A // CHB /// A // JPT /// A // YRI	0.0303 // CEU /// 0.0000 // CHB /// 0.0000 // JPT /// 0.0000 // YRI	131550 // Nonsmall cell lung cancer, response to tyrosine kinase inhibitor in // 211980 // intron /// 131550 // Adenocarcinoma of lung, response to tyrosine kinase inhibitor in // 211980 // intron /// 131550 // {Nonsmall cell lung cancer, susceptibility to} // 211980 // intron /// 131550 // ?Inflammatory skin and bowel disease, neonatal, 2 // 616069 // intron	---	---	A // G	2	7	55166831	+	rs7793720
AX-36266007	Affx-30632771	rs56208956	2	7	55099370	55099370	+	0	p11.2	ACCATGAGATGGGTGAGTTTTTCTTTTTAATGCCA[C/T]ATTCTTTTAAGAATTAAAAACCTCCACTTGGCTGT	T	C	C	T	ENST00000275493 // intron // 0 // Hs.488293 // EGFR // 1956 // epidermal growth factor receptor /// ENST00000342916 // intron // 0 // Hs.488293 // EGFR // 1956 // epidermal growth factor receptor /// ENST00000344576 // intron // 0 // Hs.488293 // EGFR // 1956 // epidermal growth factor receptor /// ENST00000420316 // intron // 0 // Hs.488293 // EGFR // 1956 // epidermal growth factor receptor ///…	---	D7S2550 // downstream // 37885 /// D7S1988 // upstream // 18030	0.0354 // --- // CEU /// 0.0049 // --- // CHB /// 0.0000 // --- // JPT /// 0.1343 // --- // YRI	0.0505 // CEU /// 0.0097 // CHB /// 0.0000 // JPT /// 0.2500 // YRI	198 // CEU /// 206 // CHB /// 208 // JPT /// 216 // YRI	---	same	1	0	T // CEU /// T // CHB /// T // JPT /// T // YRI	0.0354 // CEU /// 0.0049 // CHB /// 0.0000 // JPT /// 0.1343 // YRI	131550 // Nonsmall cell lung cancer, response to tyrosine kinase inhibitor in // 211980 // intron /// 131550 // Adenocarcinoma of lung, response to tyrosine kinase inhibitor in // 211980 // intron /// 131550 // {Nonsmall cell lung cancer, susceptibility to} // 211980 // intron /// 131550 // ?Inflammatory skin and bowel disease, neonatal, 2 // 616069 // intron	---	---	T // C	2	7	55167063	+	rs56208956
AX-36266011	Affx-30632773	rs10225425	2	7	55099452	55099452	+	0	p11.2	ATCAGAGTGATGGTGCAAGCCCTGATGAGGACAAT[A/G]TCCTTGTCTATGAAAAGGTGAAATCATTGCTTGAA	A	G	G	A	ENST00000275493 // intron // 0 // Hs.488293 // EGFR // 1956 // epidermal growth factor receptor /// ENST00000342916 // intron // 0 // Hs.488293 // EGFR // 1956 // epidermal growth factor receptor /// ENST00000344576 // intron // 0 // Hs.488293 // EGFR // 1956 // epidermal growth factor receptor /// ENST00000420316 // intron // 0 // Hs.488293 // EGFR // 1956 // epidermal growth factor receptor ///…	---	D7S2550 // downstream // 37967 /// D7S1988 // upstream // 17948	0.0000 // --- // CEU /// 0.0000 // --- // CHB /// 0.0000 // --- // JPT /// 0.0787 // --- // YRI	0.0000 // CEU /// 0.0000 // CHB /// 0.0000 // JPT /// 0.1574 // YRI	198 // CEU /// 206 // CHB /// 208 // JPT /// 216 // YRI	---	same	1	0	A // CEU /// A // CHB /// A // JPT /// A // YRI	0.0000 // CEU /// 0.0000 // CHB /// 0.0000 // JPT /// 0.0787 // YRI	131550 // Nonsmall cell lung cancer, response to tyrosine kinase inhibitor in // 211980 // intron /// 131550 // Adenocarcinoma of lung, response to tyrosine kinase inhibitor in // 211980 // intron /// 131550 // {Nonsmall cell lung cancer, susceptibility to} // 211980 // intron /// 131550 // ?Inflammatory skin and bowel disease, neonatal, 2 // 616069 // intron	---	---	A // G	2	7	55167145	+	rs10225425
AX-36266019	Affx-30632787	---	2	7	55100624	55100624	+	0	p11.2	GTCACCCAAGGCTTTGAAAGGGGACCTCCACTTCC[A/G]CCCTGGGTGGAGCACCGTGCTGGAGACCCACGCCT	A	G	G	A	ENST00000275493 // intron // 0 // Hs.488293 // EGFR // 1956 // epidermal growth factor receptor /// ENST00000342916 // intron // 0 // Hs.488293 // EGFR // 1956 // epidermal growth factor receptor /// ENST00000344576 // intron // 0 // Hs.488293 // EGFR // 1956 // epidermal growth factor receptor /// ENST00000420316 // intron // 0 // Hs.488293 // EGFR // 1956 // epidermal growth factor receptor ///…	---	D7S2550 // downstream // 39139 /// D7S1988 // upstream // 16776	---	---	---	---	---	1	0	---	---	131550 // Nonsmall cell lung cancer, response to tyrosine kinase inhibitor in // 211980 // intron /// 131550 // Adenocarcinoma of lung, response to tyrosine kinase inhibitor in // 211980 // intron /// 131550 // {Nonsmall cell lung cancer, susceptibility to} // 211980 // intron /// 131550 // ?Inflammatory skin and bowel disease, neonatal, 2 // 616069 // intron	---	---	A // G	2	7	55168317	+	rs117972396
AX-11574249	Affx-30632793	rs6593205	2	7	55100999	55100999	+	0	p11.2	GCCTCACCTTTACCTGGTGCTTTTCCACCACACAA[A/G]ACTGTTTCTCCTCGTGCTGGCCTTGGGCTTGCAGA	A	G	A	G	ENST00000275493 // intron // 0 // Hs.488293 // EGFR // 1956 // epidermal growth factor receptor /// ENST00000342916 // intron // 0 // Hs.488293 // EGFR // 1956 // epidermal growth factor receptor /// ENST00000344576 // intron // 0 // Hs.488293 // EGFR // 1956 // epidermal growth factor receptor /// ENST00000420316 // intron // 0 // Hs.488293 // EGFR // 1956 // epidermal growth factor receptor ///…	---	D7S2550 // downstream // 39514 /// D7S1988 // upstream // 16401	0.3535 // --- // CEU /// 0.0825 // --- // CHB /// 0.1058 // --- // JPT /// 0.1852 // --- // YRI	0.5051 // CEU /// 0.1456 // CHB /// 0.1923 // JPT /// 0.2963 // YRI	198 // CEU /// 206 // CHB /// 208 // JPT /// 216 // YRI	YES	same	1	0	A // CEU /// A // CHB /// A // JPT /// A // YRI	0.3535 // CEU /// 0.0825 // CHB /// 0.1058 // JPT /// 0.1852 // YRI	131550 // Nonsmall cell lung cancer, response to tyrosine kinase inhibitor in // 211980 // intron /// 131550 // Adenocarcinoma of lung, response to tyrosine kinase inhibitor in // 211980 // intron /// 131550 // {Nonsmall cell lung cancer, susceptibility to} // 211980 // intron /// 131550 // ?Inflammatory skin and bowel disease, neonatal, 2 // 616069 // intron	---	---	A // G	2	7	55168692	+	rs6593205
AX-15719103	Affx-30632799	rs75048196	2	7	55101316	55101316	+	0	p11.2	CAGCACTTCCTTCCAGCTTACTGAGGTACACTCAG[A/G]TGTGATATGCCATCGGTACAGACACAGTTCTGCTC	A	G	A	G	ENST00000275493 // intron // 0 // Hs.488293 // EGFR // 1956 // epidermal growth factor receptor /// ENST00000342916 // intron // 0 // Hs.488293 // EGFR // 1956 // epidermal growth factor receptor /// ENST00000344576 // intron // 0 // Hs.488293 // EGFR // 1956 // epidermal growth factor receptor /// ENST00000420316 // intron // 0 // Hs.488293 // EGFR // 1956 // epidermal growth factor receptor ///…	---	D7S2550 // downstream // 39831 /// D7S1988 // upstream // 16084	--- // 0.0000 // CEU /// --- // 0.0000 // CHB /// --- // 0.0000 // JPT /// --- // 0.0602 // YRI	0.0000 // CEU /// 0.0000 // CHB /// 0.0000 // JPT /// 0.1204 // YRI	198 // CEU /// 206 // CHB /// 208 // JPT /// 216 // YRI	---	same	1	0	G // CEU /// G // CHB /// G // JPT /// G // YRI	0.0000 // CEU /// 0.0000 // CHB /// 0.0000 // JPT /// 0.0602 // YRI	131550 // Nonsmall cell lung cancer, response to tyrosine kinase inhibitor in // 211980 // intron /// 131550 // Adenocarcinoma of lung, response to tyrosine kinase inhibitor in // 211980 // intron /// 131550 // {Nonsmall cell lung cancer, susceptibility to} // 211980 // intron /// 131550 // ?Inflammatory skin and bowel disease, neonatal, 2 // 616069 // intron	---	---	A // G	2	7	55169009	+	rs75048196
AX-36266033	Affx-30632813	rs73135256	2	7	55103190	55103190	+	0	p11.2	GCTTCCGAATGTCCTCCCCTTCTTTGAGGCATCCT[C/T]TGTTGGTGAACTTTGAGAGCATCCATTTATGAAGT	T	C	C	T	ENST00000275493 // intron // 0 // Hs.488293 // EGFR // 1956 // epidermal growth factor receptor /// ENST00000342916 // intron // 0 // Hs.488293 // EGFR // 1956 // epidermal growth factor receptor /// ENST00000344576 // intron // 0 // Hs.488293 // EGFR // 1956 // epidermal growth factor receptor /// ENST00000420316 // intron // 0 // Hs.488293 // EGFR // 1956 // epidermal growth factor receptor ///…	---	D7S2550 // downstream // 41705 /// D7S1988 // upstream // 14210	0.1566 // --- // CEU /// 0.0049 // --- // CHB /// 0.0048 // --- // JPT /// 0.0000 // --- // YRI	0.2929 // CEU /// 0.0097 // CHB /// 0.0096 // JPT /// 0.0000 // YRI	198 // CEU /// 206 // CHB /// 208 // JPT /// 216 // YRI	---	same	1	0	T // CEU /// T // CHB /// T // JPT /// T // YRI	0.1566 // CEU /// 0.0049 // CHB /// 0.0048 // JPT /// 0.0000 // YRI	131550 // Nonsmall cell lung cancer, response to tyrosine kinase inhibitor in // 211980 // intron /// 131550 // Adenocarcinoma of lung, response to tyrosine kinase inhibitor in // 211980 // intron /// 131550 // {Nonsmall cell lung cancer, susceptibility to} // 211980 // intron /// 131550 // ?Inflammatory skin and bowel disease, neonatal, 2 // 616069 // intron	---	---	T // C	2	7	55170883	+	rs73135256
AX-15719108	Affx-30632816	rs6954351	2	7	55103497	55103497	+	0	p11.2	CTTACAGAATGTGATCCACCATTTATGAACCTGCA[A/G]CATTGCATTCAGAGACTAAGTGAAAAGCTGGCAGA	A	G	G	A	ENST00000275493 // intron // 0 // Hs.488293 // EGFR // 1956 // epidermal growth factor receptor /// ENST00000342916 // intron // 0 // Hs.488293 // EGFR // 1956 // epidermal growth factor receptor /// ENST00000344576 // intron // 0 // Hs.488293 // EGFR // 1956 // epidermal growth factor receptor /// ENST00000420316 // intron // 0 // Hs.488293 // EGFR // 1956 // epidermal growth factor receptor ///…	---	D7S2550 // downstream // 42012 /// D7S1988 // upstream // 13903	0.1515 // --- // CEU /// 0.0000 // --- // CHB /// 0.0000 // --- // JPT /// 0.0278 // --- // YRI	0.2424 // CEU /// 0.0000 // CHB /// 0.0000 // JPT /// 0.0556 // YRI	198 // CEU /// 206 // CHB /// 208 // JPT /// 216 // YRI	YES	same	1	0	A // CEU /// A // CHB /// A // JPT /// A // YRI	0.1515 // CEU /// 0.0000 // CHB /// 0.0000 // JPT /// 0.0278 // YRI	131550 // Nonsmall cell lung cancer, response to tyrosine kinase inhibitor in // 211980 // intron /// 131550 // Adenocarcinoma of lung, response to tyrosine kinase inhibitor in // 211980 // intron /// 131550 // {Nonsmall cell lung cancer, susceptibility to} // 211980 // intron /// 131550 // ?Inflammatory skin and bowel disease, neonatal, 2 // 616069 // intron	---	---	A // G	2	7	55171190	+	rs6954351
AX-15719109	Affx-30632818	rs79621318	2	7	55103775	55103775	+	0	p11.2	ACTCTTAAATATTCTGGAAACTGTTTCTTCCTTGT[C/T]ACATCCTTATATATACTTGAACCTATGCCTACCAG	T	C	C	T	ENST00000275493 // intron // 0 // Hs.488293 // EGFR // 1956 // epidermal growth factor receptor /// ENST00000342916 // intron // 0 // Hs.488293 // EGFR // 1956 // epidermal growth factor receptor /// ENST00000344576 // intron // 0 // Hs.488293 // EGFR // 1956 // epidermal growth factor receptor /// ENST00000420316 // intron // 0 // Hs.488293 // EGFR // 1956 // epidermal growth factor receptor ///…	---	D7S2550 // downstream // 42290 /// D7S1988 // upstream // 13625	0.0505 // --- // CEU /// 0.2184 // --- // CHB /// 0.2163 // --- // JPT /// 0.0000 // --- // YRI	0.1010 // CEU /// 0.3398 // CHB /// 0.3365 // JPT /// 0.0000 // YRI	198 // CEU /// 206 // CHB /// 208 // JPT /// 216 // YRI	---	same	1	0	T // CEU /// T // CHB /// T // JPT /// T // YRI	0.0505 // CEU /// 0.2184 // CHB /// 0.2163 // JPT /// 0.0000 // YRI	131550 // Nonsmall cell lung cancer, response to tyrosine kinase inhibitor in // 211980 // intron /// 131550 // Adenocarcinoma of lung, response to tyrosine kinase inhibitor in // 211980 // intron /// 131550 // {Nonsmall cell lung cancer, susceptibility to} // 211980 // intron /// 131550 // ?Inflammatory skin and bowel disease, neonatal, 2 // 616069 // intron	---	---	T // C	2	7	55171468	+	rs79621318
AX-15719111	Affx-30632827	rs73342782	2	7	55104632	55104632	+	0	p11.2	AAATGATGAGGAGCGATTTATGTTCTTAGTGGAAA[C/T]ATGTCGGCGTGTGAAGTCCCAAAGCTCTGCCCTGC	T	C	T	C	ENST00000275493 // intron // 0 // Hs.488293 // EGFR // 1956 // epidermal growth factor receptor /// ENST00000342916 // intron // 0 // Hs.488293 // EGFR // 1956 // epidermal growth factor receptor /// ENST00000344576 // intron // 0 // Hs.488293 // EGFR // 1956 // epidermal growth factor receptor /// ENST00000420316 // intron // 0 // Hs.488293 // EGFR // 1956 // epidermal growth factor receptor ///…	---	D7S2550 // downstream // 43147 /// D7S1988 // upstream // 12768	--- // 0.0000 // CEU /// --- // 0.0000 // CHB /// --- // 0.0000 // JPT /// --- // 0.2361 // YRI	0.0000 // CEU /// 0.0000 // CHB /// 0.0000 // JPT /// 0.3796 // YRI	198 // CEU /// 206 // CHB /// 208 // JPT /// 216 // YRI	---	same	1	0	C // CEU /// C // CHB /// C // JPT /// C // YRI	0.0000 // CEU /// 0.0000 // CHB /// 0.0000 // JPT /// 0.2361 // YRI	131550 // Nonsmall cell lung cancer, response to tyrosine kinase inhibitor in // 211980 // intron /// 131550 // Adenocarcinoma of lung, response to tyrosine kinase inhibitor in // 211980 // intron /// 131550 // {Nonsmall cell lung cancer, susceptibility to} // 211980 // intron /// 131550 // ?Inflammatory skin and bowel disease, neonatal, 2 // 616069 // intron	---	---	T // C	2	7	55172325	+	rs73342782
AX-11222206	Affx-30632839	rs12671550	2	7	55105982	55105982	+	0	p11.2	TGACAAAATTTTAAGCATAACATGAGAAGGGCTGA[C/G]ACACATAGATTTCTGTGTGCTTACTTGAAAACAAC	C	G	C	G	ENST00000275493 // intron // 0 // Hs.488293 // EGFR // 1956 // epidermal growth factor receptor /// ENST00000342916 // intron // 0 // Hs.488293 // EGFR // 1956 // epidermal growth factor receptor /// ENST00000344576 // intron // 0 // Hs.488293 // EGFR // 1956 // epidermal growth factor receptor /// ENST00000420316 // intron // 0 // Hs.488293 // EGFR // 1956 // epidermal growth factor receptor ///…	---	D7S2550 // downstream // 44497 /// D7S1988 // upstream // 11418	--- // 0.3485 // CEU /// 0.3058 // --- // CHB /// 0.3077 // --- // JPT /// --- // 0.1991 // YRI	0.4747 // CEU /// 0.4369 // CHB /// 0.4808 // JPT /// 0.3241 // YRI	198 // CEU /// 206 // CHB /// 208 // JPT /// 216 // YRI	YES	same	2	0	G // CEU /// C // CHB /// C // JPT /// G // YRI	0.3485 // CEU /// 0.3058 // CHB /// 0.3077 // JPT /// 0.1991 // YRI	131550 // Nonsmall cell lung cancer, response to tyrosine kinase inhibitor in // 211980 // intron /// 131550 // Adenocarcinoma of lung, response to tyrosine kinase inhibitor in // 211980 // intron /// 131550 // {Nonsmall cell lung cancer, susceptibility to} // 211980 // intron /// 131550 // ?Inflammatory skin and bowel disease, neonatal, 2 // 616069 // intron	---	---	C // G	2	7	55173675	+	rs12671550
AX-11317953	Affx-30632843	rs17289385	2	7	55106302	55106302	+	0	p11.2	TACGTTGAACAGTGTGCGTCCAGGTGTCTGTAGGG[C/T]CCCTCGCCCTAACTCACAAAACCATTCTGGGTCAG	T	C	C	T	ENST00000275493 // intron // 0 // Hs.488293 // EGFR // 1956 // epidermal growth factor receptor /// ENST00000342916 // intron // 0 // Hs.488293 // EGFR // 1956 // epidermal growth factor receptor /// ENST00000344576 // intron // 0 // Hs.488293 // EGFR // 1956 // epidermal growth factor receptor /// ENST00000420316 // intron // 0 // Hs.488293 // EGFR // 1956 // epidermal growth factor receptor ///…	---	D7S2550 // downstream // 44817 /// D7S1988 // upstream // 11098	0.0657 // --- // CEU /// 0.0000 // --- // CHB /// 0.0000 // --- // JPT /// 0.0000 // --- // YRI	0.1313 // CEU /// 0.0000 // CHB /// 0.0000 // JPT /// 0.0000 // YRI	198 // CEU /// 206 // CHB /// 208 // JPT /// 216 // YRI	---	same	1	0	T // CEU /// T // CHB /// T // JPT /// T // YRI	0.0657 // CEU /// 0.0000 // CHB /// 0.0000 // JPT /// 0.0000 // YRI	131550 // Nonsmall cell lung cancer, response to tyrosine kinase inhibitor in // 211980 // intron /// 131550 // Adenocarcinoma of lung, response to tyrosine kinase inhibitor in // 211980 // intron /// 131550 // {Nonsmall cell lung cancer, susceptibility to} // 211980 // intron /// 131550 // ?Inflammatory skin and bowel disease, neonatal, 2 // 616069 // intron	---	---	T // C	2	7	55173995	+	rs17289385
AX-11646150	Affx-30632859	rs7796139	2	7	55108183	55108183	+	0	p11.2	CTGAGTTAGTCTATTTGTCATGCAAGAGCCTAGAA[A/G]AGCCCTGAGTGATAAGAAATGGCCATAGGCCATTC	A	G	A	G	ENST00000275493 // intron // 0 // Hs.488293 // EGFR // 1956 // epidermal growth factor receptor /// ENST00000342916 // intron // 0 // Hs.488293 // EGFR // 1956 // epidermal growth factor receptor /// ENST00000344576 // intron // 0 // Hs.488293 // EGFR // 1956 // epidermal growth factor receptor /// ENST00000420316 // intron // 0 // Hs.488293 // EGFR // 1956 // epidermal growth factor receptor ///…	---	D7S2550 // downstream // 46698 /// D7S1988 // upstream // 9217	--- // 0.2424 // CEU /// --- // 0.0049 // CHB /// --- // 0.0000 // JPT /// --- // 0.0833 // YRI	0.3030 // CEU /// 0.0097 // CHB /// 0.0000 // JPT /// 0.1667 // YRI	198 // CEU /// 206 // CHB /// 208 // JPT /// 216 // YRI	YES	same	1	0	G // CEU /// G // CHB /// G // JPT /// G // YRI	0.2424 // CEU /// 0.0049 // CHB /// 0.0000 // JPT /// 0.0833 // YRI	131550 // Nonsmall cell lung cancer, response to tyrosine kinase inhibitor in // 211980 // intron /// 131550 // Adenocarcinoma of lung, response to tyrosine kinase inhibitor in // 211980 // intron /// 131550 // {Nonsmall cell lung cancer, susceptibility to} // 211980 // intron /// 131550 // ?Inflammatory skin and bowel disease, neonatal, 2 // 616069 // intron	---	---	A // G	2	7	55175876	+	rs7796139
AX-36266043	Affx-30632865	rs117466750	2	7	55108632	55108632	+	0	p11.2	ACTAGTTGAAAGAACTGGCGTGAGTTAGTCATGAC[A/G]GGAGAGATGGGGAAGGGAGTTGCAGGTAGGAGGGC	A	G	A	G	ENST00000275493 // intron // 0 // Hs.488293 // EGFR // 1956 // epidermal growth factor receptor /// ENST00000342916 // intron // 0 // Hs.488293 // EGFR // 1956 // epidermal growth factor receptor /// ENST00000344576 // intron // 0 // Hs.488293 // EGFR // 1956 // epidermal growth factor receptor /// ENST00000420316 // intron // 0 // Hs.488293 // EGFR // 1956 // epidermal growth factor receptor ///…	---	D7S2550 // downstream // 47147 /// D7S1988 // upstream // 8768	--- // 0.0000 // CEU /// --- // 0.0049 // CHB /// --- // 0.0337 // JPT /// --- // 0.0000 // YRI	0.0000 // CEU /// 0.0097 // CHB /// 0.0673 // JPT /// 0.0000 // YRI	198 // CEU /// 206 // CHB /// 208 // JPT /// 216 // YRI	---	same	1	0	G // CEU /// G // CHB /// G // JPT /// G // YRI	0.0000 // CEU /// 0.0049 // CHB /// 0.0337 // JPT /// 0.0000 // YRI	131550 // Nonsmall cell lung cancer, response to tyrosine kinase inhibitor in // 211980 // intron /// 131550 // Adenocarcinoma of lung, response to tyrosine kinase inhibitor in // 211980 // intron /// 131550 // {Nonsmall cell lung cancer, susceptibility to} // 211980 // intron /// 131550 // ?Inflammatory skin and bowel disease, neonatal, 2 // 616069 // intron	---	---	A // G	2	7	55176325	+	rs117466750
AX-36266049	Affx-30632881	rs17289427	2	7	55109948	55109948	+	0	p11.2	CCGGCAGGCGACCTCTCCGCGCTGAGAAGGTTATC[C/T]GGATAACCAAGTAAGAAAGTACATGAGGAGGCACA	T	C	C	T	ENST00000275493 // intron // 0 // Hs.488293 // EGFR // 1956 // epidermal growth factor receptor /// ENST00000342916 // intron // 0 // Hs.488293 // EGFR // 1956 // epidermal growth factor receptor /// ENST00000344576 // intron // 0 // Hs.488293 // EGFR // 1956 // epidermal growth factor receptor /// ENST00000420316 // intron // 0 // Hs.488293 // EGFR // 1956 // epidermal growth factor receptor ///…	---	D7S2550 // downstream // 48463 /// D7S1988 // upstream // 7452	0.0000 // --- // CEU /// 0.0583 // --- // CHB /// 0.0385 // --- // JPT /// 0.0000 // --- // YRI	0.0000 // CEU /// 0.0971 // CHB /// 0.0769 // JPT /// 0.0000 // YRI	198 // CEU /// 206 // CHB /// 208 // JPT /// 216 // YRI	---	same	1	0	T // CEU /// T // CHB /// T // JPT /// T // YRI	0.0000 // CEU /// 0.0583 // CHB /// 0.0385 // JPT /// 0.0000 // YRI	131550 // Nonsmall cell lung cancer, response to tyrosine kinase inhibitor in // 211980 // intron /// 131550 // Adenocarcinoma of lung, response to tyrosine kinase inhibitor in // 211980 // intron /// 131550 // {Nonsmall cell lung cancer, susceptibility to} // 211980 // intron /// 131550 // ?Inflammatory skin and bowel disease, neonatal, 2 // 616069 // intron /// 131550 // Nonsmall cell lung canc…	---	---	T // C	2	7	55177641	+	rs17289427
AX-15719113	Affx-30632894	rs12668175	2	7	55110886	55110886	+	0	p11.2	TGGAGAAGCATTTCAGGGCCAAGATGGGAGTGATT[G/T]CATTTTCCATTGACACTATGCAGAAATGAAGGGGA	T	G	T	G	ENST00000275493 // intron // 0 // Hs.488293 // EGFR // 1956 // epidermal growth factor receptor /// ENST00000342916 // intron // 0 // Hs.488293 // EGFR // 1956 // epidermal growth factor receptor /// ENST00000344576 // intron // 0 // Hs.488293 // EGFR // 1956 // epidermal growth factor receptor /// ENST00000420316 // intron // 0 // Hs.488293 // EGFR // 1956 // epidermal growth factor receptor ///…	---	D7S2550 // downstream // 49401 /// D7S1988 // upstream // 6514	--- // 0.0556 // CEU /// --- // 0.4515 // CHB /// 0.5000 // --- // JPT /// --- // 0.0509 // YRI	0.1111 // CEU /// 0.5728 // CHB /// 0.5577 // JPT /// 0.0833 // YRI	198 // CEU /// 206 // CHB /// 208 // JPT /// 216 // YRI	YES	same	1	0	G // CEU /// G // CHB /// T // JPT /// G // YRI	0.0556 // CEU /// 0.4515 // CHB /// 0.5000 // JPT /// 0.0509 // YRI	131550 // Nonsmall cell lung cancer, response to tyrosine kinase inhibitor in // 211980 // intron /// 131550 // Adenocarcinoma of lung, response to tyrosine kinase inhibitor in // 211980 // intron /// 131550 // {Nonsmall cell lung cancer, susceptibility to} // 211980 // intron /// 131550 // ?Inflammatory skin and bowel disease, neonatal, 2 // 616069 // intron	---	---	T // G	2	7	55178579	+	rs12668175
AX-36266057	Affx-30632902	rs62459762	2	7	55111437	55111437	+	0	p11.2	TTTATTAGACTTGGATTCCAGTTTCCTGAGCCTGT[C/T]TGTGCCACTGATTAGACAGGCTTGAAGCAGAACCC	T	C	T	C	ENST00000275493 // intron // 0 // Hs.488293 // EGFR // 1956 // epidermal growth factor receptor /// ENST00000342916 // intron // 0 // Hs.488293 // EGFR // 1956 // epidermal growth factor receptor /// ENST00000344576 // intron // 0 // Hs.488293 // EGFR // 1956 // epidermal growth factor receptor /// ENST00000420316 // intron // 0 // Hs.488293 // EGFR // 1956 // epidermal growth factor receptor ///…	---	D7S2550 // downstream // 49952 /// D7S1988 // upstream // 5963	--- // 0.0354 // CEU /// --- // 0.0000 // CHB /// --- // 0.0000 // JPT /// --- // 0.0000 // YRI	0.0707 // CEU /// 0.0000 // CHB /// 0.0000 // JPT /// 0.0000 // YRI	198 // CEU /// 206 // CHB /// 208 // JPT /// 216 // YRI	---	same	1	0	C // CEU /// C // CHB /// C // JPT /// C // YRI	0.0354 // CEU /// 0.0000 // CHB /// 0.0000 // JPT /// 0.0000 // YRI	131550 // Nonsmall cell lung cancer, response to tyrosine kinase inhibitor in // 211980 // intron /// 131550 // Adenocarcinoma of lung, response to tyrosine kinase inhibitor in // 211980 // intron /// 131550 // {Nonsmall cell lung cancer, susceptibility to} // 211980 // intron /// 131550 // ?Inflammatory skin and bowel disease, neonatal, 2 // 616069 // intron	---	---	T // C	2	7	55179130	+	rs62459762
AX-42227343	Affx-30632906	rs7796872	2	7	55112151	55112151	+	0	p11.2	GCAAGGTCCCCCTACAGAGGTCCCCACTGCAAACC[A/G]ATACCCAGCTTAGACAGCAGTTCTGCAGTCGGCGT	A	G	G	A	ENST00000275493 // intron // 0 // Hs.488293 // EGFR // 1956 // epidermal growth factor receptor /// ENST00000342916 // intron // 0 // Hs.488293 // EGFR // 1956 // epidermal growth factor receptor /// ENST00000344576 // intron // 0 // Hs.488293 // EGFR // 1956 // epidermal growth factor receptor /// ENST00000420316 // intron // 0 // Hs.488293 // EGFR // 1956 // epidermal growth factor receptor ///…	---	D7S2550 // downstream // 50666 /// D7S1988 // upstream // 5249	0.1616 // --- // CEU /// 0.0049 // --- // CHB /// 0.0048 // --- // JPT /// 0.0000 // --- // YRI	0.2626 // CEU /// 0.0097 // CHB /// 0.0096 // JPT /// 0.0000 // YRI	198 // CEU /// 206 // CHB /// 208 // JPT /// 216 // YRI	YES	same	1	0	A // CEU /// A // CHB /// A // JPT /// A // YRI	0.1616 // CEU /// 0.0049 // CHB /// 0.0048 // JPT /// 0.0000 // YRI	131550 // Nonsmall cell lung cancer, response to tyrosine kinase inhibitor in // 211980 // intron /// 131550 // Adenocarcinoma of lung, response to tyrosine kinase inhibitor in // 211980 // intron /// 131550 // {Nonsmall cell lung cancer, susceptibility to} // 211980 // intron /// 131550 // ?Inflammatory skin and bowel disease, neonatal, 2 // 616069 // intron	---	---	A // G	2	7	55179844	+	rs7796872
AX-36266061	Affx-30632924	rs56998355	2	7	55114105	55114105	+	0	p11.2	TGTAAAAAGTAAGACATGGGCACTCTGGAATATTA[C/T]AAAAATATAGAAAAGCATGTTATAGTAAATAAAAG	T	C	C	T	ENST00000275493 // intron // 0 // Hs.488293 // EGFR // 1956 // epidermal growth factor receptor /// ENST00000342916 // intron // 0 // Hs.488293 // EGFR // 1956 // epidermal growth factor receptor /// ENST00000344576 // intron // 0 // Hs.488293 // EGFR // 1956 // epidermal growth factor receptor /// ENST00000420316 // intron // 0 // Hs.488293 // EGFR // 1956 // epidermal growth factor receptor ///…	---	D7S2550 // downstream // 52620 /// D7S1988 // upstream // 3295	0.0808 // --- // CEU /// 0.0000 // --- // CHB /// 0.0000 // --- // JPT /// 0.0417 // --- // YRI	0.1616 // CEU /// 0.0000 // CHB /// 0.0000 // JPT /// 0.0833 // YRI	198 // CEU /// 206 // CHB /// 208 // JPT /// 216 // YRI	---	same	1	0	T // CEU /// T // CHB /// T // JPT /// T // YRI	0.0808 // CEU /// 0.0000 // CHB /// 0.0000 // JPT /// 0.0417 // YRI	131550 // Nonsmall cell lung cancer, response to tyrosine kinase inhibitor in // 211980 // intron /// 131550 // Adenocarcinoma of lung, response to tyrosine kinase inhibitor in // 211980 // intron /// 131550 // {Nonsmall cell lung cancer, susceptibility to} // 211980 // intron /// 131550 // ?Inflammatory skin and bowel disease, neonatal, 2 // 616069 // intron	---	---	T // C	2	7	55181798	+	rs56998355
AX-36266069	Affx-30632975	rs67511428	2	7	55117383	55117383	+	0	p11.2	AAAGACATAGCAGTCTACAAGGAGGGGCATTTCCC[A/G]GGGTGGGGGGGACCCACACTCTGTAACTCCCACAT	A	G	G	A	ENST00000275493 // intron // 0 // Hs.488293 // EGFR // 1956 // epidermal growth factor receptor /// ENST00000342916 // intron // 0 // Hs.488293 // EGFR // 1956 // epidermal growth factor receptor /// ENST00000344576 // intron // 0 // Hs.488293 // EGFR // 1956 // epidermal growth factor receptor /// ENST00000420316 // intron // 0 // Hs.488293 // EGFR // 1956 // epidermal growth factor receptor ///…	---	D7S2550 // downstream // 55898 /// D7S1988 // upstream // 17	0.0556 // --- // CEU /// 0.0000 // --- // CHB /// 0.0000 // --- // JPT /// 0.0139 // --- // YRI	0.0909 // CEU /// 0.0000 // CHB /// 0.0000 // JPT /// 0.0278 // YRI	198 // CEU /// 206 // CHB /// 208 // JPT /// 216 // YRI	---	same	1	0	A // CEU /// A // CHB /// A // JPT /// A // YRI	0.0556 // CEU /// 0.0000 // CHB /// 0.0000 // JPT /// 0.0139 // YRI	131550 // Nonsmall cell lung cancer, response to tyrosine kinase inhibitor in // 211980 // intron /// 131550 // Adenocarcinoma of lung, response to tyrosine kinase inhibitor in // 211980 // intron /// 131550 // {Nonsmall cell lung cancer, susceptibility to} // 211980 // intron /// 131550 // ?Inflammatory skin and bowel disease, neonatal, 2 // 616069 // intron	---	---	A // G	2	7	55185076	+	rs67511428
AX-36266077	Affx-30632987	rs62459764	2	7	55119107	55119107	+	0	p11.2	TTTATCCTGGCAAGAAGAGGAAGGCATCATCAAGA[C/T]CTTAATTTTCTAATACATCTGATCTGAGAAGAATG	T	C	C	T	ENST00000275493 // intron // 0 // Hs.488293 // EGFR // 1956 // epidermal growth factor receptor /// ENST00000342916 // intron // 0 // Hs.488293 // EGFR // 1956 // epidermal growth factor receptor /// ENST00000344576 // intron // 0 // Hs.488293 // EGFR // 1956 // epidermal growth factor receptor /// ENST00000420316 // intron // 0 // Hs.488293 // EGFR // 1956 // epidermal growth factor receptor ///…	---	D7S1988 // downstream // 1707 /// D7S2066E // upstream // 86953	0.1111 // --- // CEU /// 0.0000 // --- // CHB /// 0.0000 // --- // JPT /// 0.0509 // --- // YRI	0.2020 // CEU /// 0.0000 // CHB /// 0.0000 // JPT /// 0.1019 // YRI	198 // CEU /// 206 // CHB /// 208 // JPT /// 216 // YRI	---	same	1	0	T // CEU /// T // CHB /// T // JPT /// T // YRI	0.1111 // CEU /// 0.0000 // CHB /// 0.0000 // JPT /// 0.0509 // YRI	131550 // Nonsmall cell lung cancer, response to tyrosine kinase inhibitor in // 211980 // exon /// 131550 // Adenocarcinoma of lung, response to tyrosine kinase inhibitor in // 211980 // exon /// 131550 // {Nonsmall cell lung cancer, susceptibility to} // 211980 // exon /// 131550 // ?Inflammatory skin and bowel disease, neonatal, 2 // 616069 // exon /// 131550 // Nonsmall cell lung cancer, resp…	---	---	T // C	2	7	55186800	+	rs62459764
AX-36266083	Affx-30632995	rs74916319	2	7	55119523	55119523	+	0	p11.2	AAATGCTGTGGGAAGAGAGTCTCACTGTGTATCTT[C/T]TCCTGTTTAAAGCCTGAATTTGTTCAGAATGTAAT	T	C	C	T	ENST00000275493 // intron // 0 // Hs.488293 // EGFR // 1956 // epidermal growth factor receptor /// ENST00000342916 // intron // 0 // Hs.488293 // EGFR // 1956 // epidermal growth factor receptor /// ENST00000344576 // intron // 0 // Hs.488293 // EGFR // 1956 // epidermal growth factor receptor /// ENST00000420316 // intron // 0 // Hs.488293 // EGFR // 1956 // epidermal growth factor receptor ///…	---	D7S1988 // downstream // 2123 /// D7S2066E // upstream // 86537	0.0000 // --- // CEU /// 0.0388 // --- // CHB /// 0.0096 // --- // JPT /// 0.0000 // --- // YRI	0.0000 // CEU /// 0.0777 // CHB /// 0.0192 // JPT /// 0.0000 // YRI	198 // CEU /// 206 // CHB /// 208 // JPT /// 216 // YRI	---	same	1	0	T // CEU /// T // CHB /// T // JPT /// T // YRI	0.0000 // CEU /// 0.0388 // CHB /// 0.0096 // JPT /// 0.0000 // YRI	131550 // Nonsmall cell lung cancer, response to tyrosine kinase inhibitor in // 211980 // intron /// 131550 // Adenocarcinoma of lung, response to tyrosine kinase inhibitor in // 211980 // intron /// 131550 // {Nonsmall cell lung cancer, susceptibility to} // 211980 // intron /// 131550 // ?Inflammatory skin and bowel disease, neonatal, 2 // 616069 // intron	---	---	T // C	2	7	55187216	+	rs74916319
AX-38363169	Affx-37232294	rs118035796	2	7	55120022	55120022	+	0	p11.2	CATGAGTTCCTGACATACAAATAGTGCTGAGGCCA[A/G]TATGCTGACTGGGTAGCCAGATACAAGTGAAAACC	A	G	G	A	ENST00000275493 // intron // 0 // Hs.488293 // EGFR // 1956 // epidermal growth factor receptor /// ENST00000342916 // intron // 0 // Hs.488293 // EGFR // 1956 // epidermal growth factor receptor /// ENST00000344576 // intron // 0 // Hs.488293 // EGFR // 1956 // epidermal growth factor receptor /// ENST00000420316 // intron // 0 // Hs.488293 // EGFR // 1956 // epidermal growth factor receptor ///…	---	D7S1988 // downstream // 2622 /// D7S2066E // upstream // 86038	0.0404 // --- // CEU /// 0.0000 // --- // CHB /// 0.0000 // --- // JPT /// 0.0000 // --- // YRI	0.0808 // CEU /// 0.0000 // CHB /// 0.0000 // JPT /// 0.0000 // YRI	198 // CEU /// 206 // CHB /// 208 // JPT /// 216 // YRI	---	same	1	0	A // CEU /// A // CHB /// A // JPT /// A // YRI	0.0404 // CEU /// 0.0000 // CHB /// 0.0000 // JPT /// 0.0000 // YRI	131550 // Nonsmall cell lung cancer, response to tyrosine kinase inhibitor in // 211980 // intron /// 131550 // Adenocarcinoma of lung, response to tyrosine kinase inhibitor in // 211980 // intron /// 131550 // {Nonsmall cell lung cancer, susceptibility to} // 211980 // intron /// 131550 // ?Inflammatory skin and bowel disease, neonatal, 2 // 616069 // intron	---	---	A // G	2	7	55187715	+	rs118035796
AX-42227365	Affx-30633005	rs4947492	2	7	55120299	55120299	+	0	p11.2	TCCTGTTCATCTGCCTACACGTGGAGGGCCCAAGA[A/G]GGCTAATATGTGACTATCTCCACTTCCTGGTACCC	A	G	G	A	ENST00000275493 // intron // 0 // Hs.488293 // EGFR // 1956 // epidermal growth factor receptor /// ENST00000342916 // intron // 0 // Hs.488293 // EGFR // 1956 // epidermal growth factor receptor /// ENST00000344576 // intron // 0 // Hs.488293 // EGFR // 1956 // epidermal growth factor receptor /// ENST00000420316 // intron // 0 // Hs.488293 // EGFR // 1956 // epidermal growth factor receptor ///…	---	D7S1988 // downstream // 2899 /// D7S2066E // upstream // 85761	--- // 0.4040 // CEU /// --- // 0.4029 // CHB /// --- // 0.3317 // JPT /// 0.2639 // --- // YRI	0.5455 // CEU /// 0.4369 // CHB /// 0.3942 // JPT /// 0.4167 // YRI	198 // CEU /// 206 // CHB /// 208 // JPT /// 216 // YRI	YES	same	1	0	G // CEU /// G // CHB /// G // JPT /// A // YRI	0.4040 // CEU /// 0.4029 // CHB /// 0.3317 // JPT /// 0.2639 // YRI	131550 // Nonsmall cell lung cancer, response to tyrosine kinase inhibitor in // 211980 // intron /// 131550 // Adenocarcinoma of lung, response to tyrosine kinase inhibitor in // 211980 // intron /// 131550 // {Nonsmall cell lung cancer, susceptibility to} // 211980 // intron /// 131550 // ?Inflammatory skin and bowel disease, neonatal, 2 // 616069 // intron	---	---	A // G	2	7	55187992	+	rs4947492
AX-11101000	Affx-30633028	rs10229932	2	7	55122979	55122979	+	0	p11.2	AATTGATGAATTGATTAATTAATGGTTCACACTAG[A/C]ACAGTGCAACCTTCAATGCAAAGATCTCATCAAAA	A	C	C	A	ENST00000275493 // intron // 0 // Hs.488293 // EGFR // 1956 // epidermal growth factor receptor /// ENST00000342916 // intron // 0 // Hs.488293 // EGFR // 1956 // epidermal growth factor receptor /// ENST00000344576 // intron // 0 // Hs.488293 // EGFR // 1956 // epidermal growth factor receptor /// ENST00000420316 // intron // 0 // Hs.488293 // EGFR // 1956 // epidermal growth factor receptor ///…	---	D7S1988 // downstream // 5579 /// D7S2066E // upstream // 83081	0.0859 // --- // CEU /// 0.0000 // --- // CHB /// 0.0000 // --- // JPT /// 0.2963 // --- // YRI	0.1515 // CEU /// 0.0000 // CHB /// 0.0000 // JPT /// 0.4259 // YRI	198 // CEU /// 206 // CHB /// 208 // JPT /// 216 // YRI	YES	same	1	0	A // CEU /// A // CHB /// A // JPT /// A // YRI	0.0859 // CEU /// 0.0000 // CHB /// 0.0000 // JPT /// 0.2963 // YRI	131550 // Nonsmall cell lung cancer, response to tyrosine kinase inhibitor in // 211980 // intron /// 131550 // Adenocarcinoma of lung, response to tyrosine kinase inhibitor in // 211980 // intron /// 131550 // {Nonsmall cell lung cancer, susceptibility to} // 211980 // intron /// 131550 // ?Inflammatory skin and bowel disease, neonatal, 2 // 616069 // intron	---	---	A // C	2	7	55190672	+	rs10229932
AX-68329679	Affx-37232296	rs117590605	2	7	55123559	55123559	+	0	p11.2	TTCATAGCTAAGTGTACCTCCTTGTGAAATATCTT[C/T]AGAGTCTACTGGTGCACATAAGCAATTGCTGGCAG	T	C	C	T	ENST00000275493 // intron // 0 // Hs.488293 // EGFR // 1956 // epidermal growth factor receptor /// ENST00000342916 // intron // 0 // Hs.488293 // EGFR // 1956 // epidermal growth factor receptor /// ENST00000344576 // intron // 0 // Hs.488293 // EGFR // 1956 // epidermal growth factor receptor /// ENST00000420316 // intron // 0 // Hs.488293 // EGFR // 1956 // epidermal growth factor receptor ///…	---	D7S1988 // downstream // 6159 /// D7S2066E // upstream // 82501	0.0253 // --- // CEU /// 0.0000 // --- // CHB /// 0.0000 // --- // JPT /// 0.0000 // --- // YRI	0.0505 // CEU /// 0.0000 // CHB /// 0.0000 // JPT /// 0.0000 // YRI	198 // CEU /// 206 // CHB /// 208 // JPT /// 216 // YRI	---	same	1	0	T // CEU /// T // CHB /// T // JPT /// T // YRI	0.0253 // CEU /// 0.0000 // CHB /// 0.0000 // JPT /// 0.0000 // YRI	131550 // Nonsmall cell lung cancer, response to tyrosine kinase inhibitor in // 211980 // intron /// 131550 // Adenocarcinoma of lung, response to tyrosine kinase inhibitor in // 211980 // intron /// 131550 // {Nonsmall cell lung cancer, susceptibility to} // 211980 // intron /// 131550 // ?Inflammatory skin and bowel disease, neonatal, 2 // 616069 // intron	---	---	T // C	2	7	55191252	+	rs117590605
AX-36266097	Affx-30633037	rs73135277	2	7	55123816	55123816	+	0	p11.2	AGACTAGAGCAGCAGGTTTTTCTTAACTCAAACTA[C/G]AATTAAATCTCTGTGTGTGTGTGCATGTGAATGTG	C	G	G	C	ENST00000275493 // intron // 0 // Hs.488293 // EGFR // 1956 // epidermal growth factor receptor /// ENST00000342916 // intron // 0 // Hs.488293 // EGFR // 1956 // epidermal growth factor receptor /// ENST00000344576 // intron // 0 // Hs.488293 // EGFR // 1956 // epidermal growth factor receptor /// ENST00000420316 // intron // 0 // Hs.488293 // EGFR // 1956 // epidermal growth factor receptor ///…	---	D7S1988 // downstream // 6416 /// D7S2066E // upstream // 82244	0.0303 // --- // CEU /// 0.0000 // --- // CHB /// 0.0000 // --- // JPT /// 0.0000 // --- // YRI	0.0606 // CEU /// 0.0000 // CHB /// 0.0000 // JPT /// 0.0000 // YRI	198 // CEU /// 206 // CHB /// 208 // JPT /// 216 // YRI	---	same	2	0	C // CEU /// C // CHB /// C // JPT /// C // YRI	0.0303 // CEU /// 0.0000 // CHB /// 0.0000 // JPT /// 0.0000 // YRI	131550 // Nonsmall cell lung cancer, response to tyrosine kinase inhibitor in // 211980 // intron /// 131550 // Adenocarcinoma of lung, response to tyrosine kinase inhibitor in // 211980 // intron /// 131550 // {Nonsmall cell lung cancer, susceptibility to} // 211980 // intron /// 131550 // ?Inflammatory skin and bowel disease, neonatal, 2 // 616069 // intron	---	---	C // G	2	7	55191509	+	rs73135277
AX-36266101	Affx-30633052	rs10235245	2	7	55124924	55124924	+	0	p11.2	CCATCCCCAAGTTTGTCGATTCACCCTCTTTAACC[C/T]CTGTCGGGGTGTCCATTGTGCCCCTTCACCCTGCC	T	C	C	T	ENST00000275493 // intron // 0 // Hs.488293 // EGFR // 1956 // epidermal growth factor receptor /// ENST00000342916 // intron // 0 // Hs.488293 // EGFR // 1956 // epidermal growth factor receptor /// ENST00000344576 // intron // 0 // Hs.488293 // EGFR // 1956 // epidermal growth factor receptor /// ENST00000420316 // intron // 0 // Hs.488293 // EGFR // 1956 // epidermal growth factor receptor ///…	---	D7S1988 // downstream // 7524 /// D7S2066E // upstream // 81136	---	---	---	---	same	1	0	---	---	131550 // Nonsmall cell lung cancer, response to tyrosine kinase inhibitor in // 211980 // intron /// 131550 // Adenocarcinoma of lung, response to tyrosine kinase inhibitor in // 211980 // intron /// 131550 // {Nonsmall cell lung cancer, susceptibility to} // 211980 // intron /// 131550 // ?Inflammatory skin and bowel disease, neonatal, 2 // 616069 // intron	---	---	T // C	2	7	55192617	+	rs10235245
AX-42227377	Affx-30633056	rs12718945	2	7	55125270	55125270	+	0	p11.2	TCAAGTTGGGAGAAGGAGATTATTTAATACTAAAA[G/T]GTGCAACATGGGATTGAGAAAACTAATTATTAGTC	T	G	T	G	ENST00000275493 // intron // 0 // Hs.488293 // EGFR // 1956 // epidermal growth factor receptor /// ENST00000342916 // intron // 0 // Hs.488293 // EGFR // 1956 // epidermal growth factor receptor /// ENST00000344576 // intron // 0 // Hs.488293 // EGFR // 1956 // epidermal growth factor receptor /// ENST00000420316 // intron // 0 // Hs.488293 // EGFR // 1956 // epidermal growth factor receptor ///…	---	D7S1988 // downstream // 7870 /// D7S2066E // upstream // 80790	0.4040 // --- // CEU /// 0.3981 // --- // CHB /// 0.3269 // --- // JPT /// --- // 0.2917 // YRI	0.5455 // CEU /// 0.4466 // CHB /// 0.3846 // JPT /// 0.4167 // YRI	198 // CEU /// 206 // CHB /// 208 // JPT /// 216 // YRI	YES	same	1	0	T // CEU /// T // CHB /// T // JPT /// G // YRI	0.4040 // CEU /// 0.3981 // CHB /// 0.3269 // JPT /// 0.2917 // YRI	131550 // Nonsmall cell lung cancer, response to tyrosine kinase inhibitor in // 211980 // intron /// 131550 // Adenocarcinoma of lung, response to tyrosine kinase inhibitor in // 211980 // intron /// 131550 // {Nonsmall cell lung cancer, susceptibility to} // 211980 // intron /// 131550 // ?Inflammatory skin and bowel disease, neonatal, 2 // 616069 // intron	---	---	T // G	2	7	55192963	+	rs12718945
AX-38363173	Affx-37232299	---	2	7	55125849	55125849	+	0	p11.2	CTCCAAAAAGCAGAGGCATTCTTAAAAACACACAT[C/T]TGCACATGTTCCTCTTCATTTGAATCTGTCAGTGG	T	C	C	T	ENST00000275493 // intron // 0 // Hs.488293 // EGFR // 1956 // epidermal growth factor receptor /// ENST00000342916 // intron // 0 // Hs.488293 // EGFR // 1956 // epidermal growth factor receptor /// ENST00000344576 // intron // 0 // Hs.488293 // EGFR // 1956 // epidermal growth factor receptor /// ENST00000420316 // intron // 0 // Hs.488293 // EGFR // 1956 // epidermal growth factor receptor ///…	---	D7S1988 // downstream // 8449 /// D7S2066E // upstream // 80211	0.0000 // --- // CEU /// 0.0000 // --- // CHB /// 0.0000 // --- // JPT /// 0.0324 // --- // YRI	0.0000 // CEU /// 0.0000 // CHB /// 0.0000 // JPT /// 0.0648 // YRI	198 // CEU /// 206 // CHB /// 208 // JPT /// 216 // YRI	---	---	1	0	T // CEU /// T // CHB /// T // JPT /// T // YRI	0.0000 // CEU /// 0.0000 // CHB /// 0.0000 // JPT /// 0.0324 // YRI	131550 // Nonsmall cell lung cancer, response to tyrosine kinase inhibitor in // 211980 // intron /// 131550 // Adenocarcinoma of lung, response to tyrosine kinase inhibitor in // 211980 // intron /// 131550 // {Nonsmall cell lung cancer, susceptibility to} // 211980 // intron /// 131550 // ?Inflammatory skin and bowel disease, neonatal, 2 // 616069 // intron	---	---	T // C	2	7	55193542	+	rs116775314
AX-36266105	Affx-30633065	---	2	7	55126015	55126015	+	0	p11.2	CTGCTAGGCTCTGTTCAGCCAGGCAGCCTTTCACA[A/G]TCCCTCTCCTCCTGCCCTGCCAGGAAGGTCCCCTG	A	G	G	A	ENST00000275493 // intron // 0 // Hs.488293 // EGFR // 1956 // epidermal growth factor receptor /// ENST00000342916 // intron // 0 // Hs.488293 // EGFR // 1956 // epidermal growth factor receptor /// ENST00000344576 // intron // 0 // Hs.488293 // EGFR // 1956 // epidermal growth factor receptor /// ENST00000420316 // intron // 0 // Hs.488293 // EGFR // 1956 // epidermal growth factor receptor ///…	---	D7S1988 // downstream // 8615 /// D7S2066E // upstream // 80045	0.0404 // --- // CEU /// 0.0146 // --- // CHB /// 0.0000 // --- // JPT /// 0.0185 // --- // YRI	0.0808 // CEU /// 0.0291 // CHB /// 0.0000 // JPT /// 0.0370 // YRI	198 // CEU /// 206 // CHB /// 208 // JPT /// 216 // YRI	---	---	1	0	A // CEU /// A // CHB /// A // JPT /// A // YRI	0.0404 // CEU /// 0.0146 // CHB /// 0.0000 // JPT /// 0.0185 // YRI	131550 // Nonsmall cell lung cancer, response to tyrosine kinase inhibitor in // 211980 // intron /// 131550 // Adenocarcinoma of lung, response to tyrosine kinase inhibitor in // 211980 // intron /// 131550 // {Nonsmall cell lung cancer, susceptibility to} // 211980 // intron /// 131550 // ?Inflammatory skin and bowel disease, neonatal, 2 // 616069 // intron	---	---	A // G	2	7	55193708	+	rs74995732
AX-36266109	Affx-30633076	rs73135282	2	7	55127889	55127889	+	0	p11.2	AATATGTCCATTTCACCAGGCCCCGCTCTCAGCCC[C/T]GGGAAAGGCCACTGGAAACCACCTCACATGGTAGG	T	C	C	T	ENST00000275493 // intron // 0 // Hs.488293 // EGFR // 1956 // epidermal growth factor receptor /// ENST00000342916 // intron // 0 // Hs.488293 // EGFR // 1956 // epidermal growth factor receptor /// ENST00000344576 // intron // 0 // Hs.488293 // EGFR // 1956 // epidermal growth factor receptor /// ENST00000420316 // intron // 0 // Hs.488293 // EGFR // 1956 // epidermal growth factor receptor ///…	---	D7S1988 // downstream // 10489 /// D7S2066E // upstream // 78171	0.0202 // --- // CEU /// 0.0000 // --- // CHB /// 0.0000 // --- // JPT /// 0.0000 // --- // YRI	0.0404 // CEU /// 0.0000 // CHB /// 0.0000 // JPT /// 0.0000 // YRI	198 // CEU /// 206 // CHB /// 208 // JPT /// 216 // YRI	---	same	1	0	T // CEU /// T // CHB /// T // JPT /// T // YRI	0.0202 // CEU /// 0.0000 // CHB /// 0.0000 // JPT /// 0.0000 // YRI	131550 // Nonsmall cell lung cancer, response to tyrosine kinase inhibitor in // 211980 // intron /// 131550 // Adenocarcinoma of lung, response to tyrosine kinase inhibitor in // 211980 // intron /// 131550 // {Nonsmall cell lung cancer, susceptibility to} // 211980 // intron /// 131550 // ?Inflammatory skin and bowel disease, neonatal, 2 // 616069 // intron	---	---	T // C	2	7	55195582	+	rs73135282
AX-42227383	Affx-30633079	rs10488142	2	7	55128254	55128254	+	0	p11.2	CTTCTGCTGATCAAAGCAGCTGATGTGTCCCTTTG[C/T]GGTTCATTTCTAATTGTCCCCAAGGAGGAGAAATT	T	C	C	T	ENST00000275493 // intron // 0 // Hs.488293 // EGFR // 1956 // epidermal growth factor receptor /// ENST00000342916 // intron // 0 // Hs.488293 // EGFR // 1956 // epidermal growth factor receptor /// ENST00000344576 // intron // 0 // Hs.488293 // EGFR // 1956 // epidermal growth factor receptor /// ENST00000420316 // intron // 0 // Hs.488293 // EGFR // 1956 // epidermal growth factor receptor ///…	---	D7S1988 // downstream // 10854 /// D7S2066E // upstream // 77806	0.1061 // --- // CEU /// 0.3689 // --- // CHB /// 0.3077 // --- // JPT /// 0.0093 // --- // YRI	0.1919 // CEU /// 0.5243 // CHB /// 0.4423 // JPT /// 0.0185 // YRI	198 // CEU /// 206 // CHB /// 208 // JPT /// 216 // YRI	YES	same	1	0	T // CEU /// T // CHB /// T // JPT /// T // YRI	0.1061 // CEU /// 0.3689 // CHB /// 0.3077 // JPT /// 0.0093 // YRI	131550 // Nonsmall cell lung cancer, response to tyrosine kinase inhibitor in // 211980 // intron /// 131550 // Adenocarcinoma of lung, response to tyrosine kinase inhibitor in // 211980 // intron /// 131550 // {Nonsmall cell lung cancer, susceptibility to} // 211980 // intron /// 131550 // ?Inflammatory skin and bowel disease, neonatal, 2 // 616069 // intron	---	---	T // C	2	7	55195947	+	rs10488142
AX-36266113	Affx-30633081	rs73696547	2	7	55128605	55128605	+	0	p11.2	ATTTGTGTGTATTCCCTTGCATAGTAATTAATAAT[G/T]AAGCAAAGCATGGCAATGATATCTTTTCTTGTCTA	T	G	G	T	ENST00000275493 // intron // 0 // Hs.488293 // EGFR // 1956 // epidermal growth factor receptor /// ENST00000342916 // intron // 0 // Hs.488293 // EGFR // 1956 // epidermal growth factor receptor /// ENST00000344576 // intron // 0 // Hs.488293 // EGFR // 1956 // epidermal growth factor receptor /// ENST00000420316 // intron // 0 // Hs.488293 // EGFR // 1956 // epidermal growth factor receptor ///…	---	D7S1988 // downstream // 11205 /// D7S2066E // upstream // 77455	0.0000 // --- // CEU /// 0.0000 // --- // CHB /// 0.0000 // --- // JPT /// 0.0185 // --- // YRI	0.0000 // CEU /// 0.0000 // CHB /// 0.0000 // JPT /// 0.0370 // YRI	198 // CEU /// 206 // CHB /// 208 // JPT /// 216 // YRI	---	same	1	0	T // CEU /// T // CHB /// T // JPT /// T // YRI	0.0000 // CEU /// 0.0000 // CHB /// 0.0000 // JPT /// 0.0185 // YRI	131550 // Nonsmall cell lung cancer, response to tyrosine kinase inhibitor in // 211980 // intron /// 131550 // Adenocarcinoma of lung, response to tyrosine kinase inhibitor in // 211980 // intron /// 131550 // {Nonsmall cell lung cancer, susceptibility to} // 211980 // intron /// 131550 // ?Inflammatory skin and bowel disease, neonatal, 2 // 616069 // intron	---	---	T // G	2	7	55196298	+	rs73696547
AX-68329714	Affx-37232303	---	2	7	55130033	55130033	+	0	p11.2	CAGTCTGTGGCTGCGTTCACACTATCCCAGCAGAG[C/T]TGAATAATTGGGACAGGGACCATATGATGGGTGAA	T	C	T	C	ENST00000275493 // intron // 0 // Hs.488293 // EGFR // 1956 // epidermal growth factor receptor /// ENST00000342916 // intron // 0 // Hs.488293 // EGFR // 1956 // epidermal growth factor receptor /// ENST00000344576 // intron // 0 // Hs.488293 // EGFR // 1956 // epidermal growth factor receptor /// ENST00000420316 // intron // 0 // Hs.488293 // EGFR // 1956 // epidermal growth factor receptor ///…	---	D7S1988 // downstream // 12633 /// D7S2066E // upstream // 76027	--- // 0.0000 // CEU /// --- // 0.0000 // CHB /// --- // 0.0000 // JPT /// --- // 0.0185 // YRI	0.0000 // CEU /// 0.0000 // CHB /// 0.0000 // JPT /// 0.0370 // YRI	198 // CEU /// 206 // CHB /// 208 // JPT /// 216 // YRI	---	---	1	0	C // CEU /// C // CHB /// C // JPT /// C // YRI	0.0000 // CEU /// 0.0000 // CHB /// 0.0000 // JPT /// 0.0185 // YRI	131550 // Nonsmall cell lung cancer, response to tyrosine kinase inhibitor in // 211980 // intron /// 131550 // Adenocarcinoma of lung, response to tyrosine kinase inhibitor in // 211980 // intron /// 131550 // {Nonsmall cell lung cancer, susceptibility to} // 211980 // intron /// 131550 // ?Inflammatory skin and bowel disease, neonatal, 2 // 616069 // intron	---	---	T // C	2	7	55197726	+	rs116742385
AX-36266123	Affx-30633106	rs62459767	2	7	55130654	55130654	+	0	p11.2	CATTTTAAAACAAGCGTTAAATGAAAACCCACACA[C/T]ACTCAGAGCACACAAATCCAACCACGCTTACAAAA	T	C	C	T	ENST00000275493 // intron // 0 // Hs.488293 // EGFR // 1956 // epidermal growth factor receptor /// ENST00000342916 // intron // 0 // Hs.488293 // EGFR // 1956 // epidermal growth factor receptor /// ENST00000344576 // intron // 0 // Hs.488293 // EGFR // 1956 // epidermal growth factor receptor /// ENST00000420316 // intron // 0 // Hs.488293 // EGFR // 1956 // epidermal growth factor receptor ///…	---	D7S1988 // downstream // 13254 /// D7S2066E // upstream // 75406	0.0606 // --- // CEU /// 0.0000 // --- // CHB /// 0.0000 // --- // JPT /// 0.0046 // --- // YRI	0.1010 // CEU /// 0.0000 // CHB /// 0.0000 // JPT /// 0.0093 // YRI	198 // CEU /// 206 // CHB /// 208 // JPT /// 216 // YRI	---	same	1	0	T // CEU /// T // CHB /// T // JPT /// T // YRI	0.0606 // CEU /// 0.0000 // CHB /// 0.0000 // JPT /// 0.0046 // YRI	131550 // Nonsmall cell lung cancer, response to tyrosine kinase inhibitor in // 211980 // intron /// 131550 // Adenocarcinoma of lung, response to tyrosine kinase inhibitor in // 211980 // intron /// 131550 // {Nonsmall cell lung cancer, susceptibility to} // 211980 // intron /// 131550 // ?Inflammatory skin and bowel disease, neonatal, 2 // 616069 // intron	---	---	T // C	2	7	55198347	+	rs62459767
AX-68329725	Affx-30633111	rs117707677	2	7	55131504	55131504	+	0	p11.2	ATCTGTTCCCCGCAGTAAAGAGGACAAGATGACGA[C/T]GACTCAGGGAACACCTCCAGCCTGAAGCAGCACCA	T	C	C	T	ENST00000275493 // intron // 0 // Hs.488293 // EGFR // 1956 // epidermal growth factor receptor /// ENST00000342916 // intron // 0 // Hs.488293 // EGFR // 1956 // epidermal growth factor receptor /// ENST00000344576 // intron // 0 // Hs.488293 // EGFR // 1956 // epidermal growth factor receptor /// ENST00000420316 // intron // 0 // Hs.488293 // EGFR // 1956 // epidermal growth factor receptor ///…	---	D7S1988 // downstream // 14104 /// D7S2066E // upstream // 74556	0.0051 // --- // CEU /// 0.0000 // --- // CHB /// 0.0337 // --- // JPT /// 0.0000 // --- // YRI	0.0101 // CEU /// 0.0000 // CHB /// 0.0481 // JPT /// 0.0000 // YRI	198 // CEU /// 206 // CHB /// 208 // JPT /// 216 // YRI	---	same	1	0	T // CEU /// T // CHB /// T // JPT /// T // YRI	0.0051 // CEU /// 0.0000 // CHB /// 0.0337 // JPT /// 0.0000 // YRI	131550 // Nonsmall cell lung cancer, response to tyrosine kinase inhibitor in // 211980 // intron /// 131550 // Adenocarcinoma of lung, response to tyrosine kinase inhibitor in // 211980 // intron /// 131550 // {Nonsmall cell lung cancer, susceptibility to} // 211980 // intron /// 131550 // ?Inflammatory skin and bowel disease, neonatal, 2 // 616069 // intron	---	---	T // C	2	7	55199197	+	rs117707677
AX-36266133	Affx-30633139	rs73135288	2	7	55133843	55133843	+	0	p11.2	AAGGCAGATGCCCTGGACACAGTGGAGGCACAGAG[G/T]GCAAGCACCGGCCTGGCCCACAGACTTTTGGAGGG	T	G	T	G	ENST00000275493 // intron // 0 // Hs.488293 // EGFR // 1956 // epidermal growth factor receptor /// ENST00000342916 // intron // 0 // Hs.488293 // EGFR // 1956 // epidermal growth factor receptor /// ENST00000344576 // intron // 0 // Hs.488293 // EGFR // 1956 // epidermal growth factor receptor /// ENST00000420316 // intron // 0 // Hs.488293 // EGFR // 1956 // epidermal growth factor receptor ///…	---	D7S1988 // downstream // 16443 /// D7S2066E // upstream // 72217	--- // 0.0606 // CEU /// --- // 0.0000 // CHB /// --- // 0.0000 // JPT /// --- // 0.0000 // YRI	0.1212 // CEU /// 0.0000 // CHB /// 0.0000 // JPT /// 0.0000 // YRI	198 // CEU /// 206 // CHB /// 208 // JPT /// 216 // YRI	---	same	1	0	G // CEU /// G // CHB /// G // JPT /// G // YRI	0.0606 // CEU /// 0.0000 // CHB /// 0.0000 // JPT /// 0.0000 // YRI	131550 // Nonsmall cell lung cancer, response to tyrosine kinase inhibitor in // 211980 // intron /// 131550 // Adenocarcinoma of lung, response to tyrosine kinase inhibitor in // 211980 // intron /// 131550 // {Nonsmall cell lung cancer, susceptibility to} // 211980 // intron /// 131550 // ?Inflammatory skin and bowel disease, neonatal, 2 // 616069 // intron	---	---	T // G	2	7	55201536	+	rs73135288
AX-42227401	Affx-30633153	---	2	7	55135604	55135604	+	0	p11.2	TGTCTTCAAAATTATGACTTTTTCCATCCCACAAA[A/C]GTTTTGATTAAACCCACAATGAAAATTTAAATAAG	A	C	A	C	ENST00000275493 // intron // 0 // Hs.488293 // EGFR // 1956 // epidermal growth factor receptor /// ENST00000342916 // intron // 0 // Hs.488293 // EGFR // 1956 // epidermal growth factor receptor /// ENST00000344576 // intron // 0 // Hs.488293 // EGFR // 1956 // epidermal growth factor receptor /// ENST00000420316 // intron // 0 // Hs.488293 // EGFR // 1956 // epidermal growth factor receptor ///…	---	D7S1988 // downstream // 18204 /// D7S2066E // upstream // 70456	0.1212 // --- // CEU /// 0.0049 // --- // CHB /// 0.0000 // --- // JPT /// 0.0093 // --- // YRI	0.2020 // CEU /// 0.0097 // CHB /// 0.0000 // JPT /// 0.0185 // YRI	198 // CEU /// 206 // CHB /// 208 // JPT /// 216 // YRI	---	---	1	0	A // CEU /// A // CHB /// A // JPT /// A // YRI	0.1212 // CEU /// 0.0049 // CHB /// 0.0000 // JPT /// 0.0093 // YRI	131550 // Nonsmall cell lung cancer, response to tyrosine kinase inhibitor in // 211980 // intron /// 131550 // Adenocarcinoma of lung, response to tyrosine kinase inhibitor in // 211980 // intron /// 131550 // {Nonsmall cell lung cancer, susceptibility to} // 211980 // intron /// 131550 // ?Inflammatory skin and bowel disease, neonatal, 2 // 616069 // intron	---	---	A // C	2	7	55203297	+	rs6947594
AX-11597957	Affx-30633164	---	2	7	55136145	55136145	+	0	p11.2	CACTTTGAGATTTTAGTATAGCAAAAGAAATGACC[A/G]GTCCTGATTCAATGAAACCTCTGGCAAACTCGCTA	A	G	G	A	ENST00000275493 // intron // 0 // Hs.488293 // EGFR // 1956 // epidermal growth factor receptor /// ENST00000342916 // intron // 0 // Hs.488293 // EGFR // 1956 // epidermal growth factor receptor /// ENST00000344576 // intron // 0 // Hs.488293 // EGFR // 1956 // epidermal growth factor receptor /// ENST00000420316 // intron // 0 // Hs.488293 // EGFR // 1956 // epidermal growth factor receptor ///…	---	D7S1988 // downstream // 18745 /// D7S2066E // upstream // 69915	---	---	---	---	---	1	0	---	---	131550 // Nonsmall cell lung cancer, response to tyrosine kinase inhibitor in // 211980 // intron /// 131550 // Adenocarcinoma of lung, response to tyrosine kinase inhibitor in // 211980 // intron /// 131550 // {Nonsmall cell lung cancer, susceptibility to} // 211980 // intron /// 131550 // ?Inflammatory skin and bowel disease, neonatal, 2 // 616069 // intron	---	---	A // G	2	7	55203838	+	rs6969570
AX-36266141	Affx-30633166	rs17336282	2	7	55136285	55136285	+	0	p11.2	TAAATCTTTCAGCAAGAAAGCGGGAAAAAAATCCT[C/T]CTCTGGCCTTTAAAGCCTAATTAAATATATGACTA	T	C	C	T	ENST00000275493 // intron // 0 // Hs.488293 // EGFR // 1956 // epidermal growth factor receptor /// ENST00000342916 // intron // 0 // Hs.488293 // EGFR // 1956 // epidermal growth factor receptor /// ENST00000344576 // intron // 0 // Hs.488293 // EGFR // 1956 // epidermal growth factor receptor /// ENST00000420316 // intron // 0 // Hs.488293 // EGFR // 1956 // epidermal growth factor receptor ///…	---	D7S1988 // downstream // 18885 /// D7S2066E // upstream // 69775	0.2323 // --- // CEU /// 0.0194 // --- // CHB /// 0.0048 // --- // JPT /// 0.2685 // --- // YRI	0.3636 // CEU /// 0.0388 // CHB /// 0.0096 // JPT /// 0.4259 // YRI	198 // CEU /// 206 // CHB /// 208 // JPT /// 216 // YRI	---	same	1	0	T // CEU /// T // CHB /// T // JPT /// T // YRI	0.2323 // CEU /// 0.0194 // CHB /// 0.0048 // JPT /// 0.2685 // YRI	131550 // Nonsmall cell lung cancer, response to tyrosine kinase inhibitor in // 211980 // intron /// 131550 // Adenocarcinoma of lung, response to tyrosine kinase inhibitor in // 211980 // intron /// 131550 // {Nonsmall cell lung cancer, susceptibility to} // 211980 // intron /// 131550 // ?Inflammatory skin and bowel disease, neonatal, 2 // 616069 // intron	---	---	T // C	2	7	55203978	+	rs17336282
AX-68329760	Affx-37232314	rs117021333	2	7	55137550	55137550	+	0	p11.2	AGGAGGCAGATTGCTTTTATTTTCAGTTAAAATAA[A/G]GTGAGGAGTTTCTCAAGAAAAATAATAACGAGACC	A	G	A	G	ENST00000275493 // intron // 0 // Hs.488293 // EGFR // 1956 // epidermal growth factor receptor /// ENST00000342916 // intron // 0 // Hs.488293 // EGFR // 1956 // epidermal growth factor receptor /// ENST00000344576 // intron // 0 // Hs.488293 // EGFR // 1956 // epidermal growth factor receptor /// ENST00000420316 // intron // 0 // Hs.488293 // EGFR // 1956 // epidermal growth factor receptor ///…	---	D7S1988 // downstream // 20150 /// D7S2066E // upstream // 68510	--- // 0.0152 // CEU /// --- // 0.0000 // CHB /// --- // 0.0000 // JPT /// --- // 0.0000 // YRI	0.0303 // CEU /// 0.0000 // CHB /// 0.0000 // JPT /// 0.0000 // YRI	198 // CEU /// 206 // CHB /// 208 // JPT /// 216 // YRI	---	same	1	0	G // CEU /// G // CHB /// G // JPT /// G // YRI	0.0152 // CEU /// 0.0000 // CHB /// 0.0000 // JPT /// 0.0000 // YRI	131550 // Nonsmall cell lung cancer, response to tyrosine kinase inhibitor in // 211980 // intron /// 131550 // Adenocarcinoma of lung, response to tyrosine kinase inhibitor in // 211980 // intron /// 131550 // {Nonsmall cell lung cancer, susceptibility to} // 211980 // intron /// 131550 // ?Inflammatory skin and bowel disease, neonatal, 2 // 616069 // intron	---	---	A // G	2	7	55205243	+	rs117021333
AX-96567458	Affx-37232315	rs183467190	2	7	55138329	55138329	+	0	p11.2	GCAAAGGGTAAGGCAAACCACTAGCATTTTGTATG[A/G]AACTTGATGCAAATACTTTTAATTGTCTGGTTTTC	A	G	G	A	ENST00000275493 // intron // 0 // Hs.488293 // EGFR // 1956 // epidermal growth factor receptor /// ENST00000342916 // intron // 0 // Hs.488293 // EGFR // 1956 // epidermal growth factor receptor /// ENST00000344576 // intron // 0 // Hs.488293 // EGFR // 1956 // epidermal growth factor receptor /// ENST00000420316 // intron // 0 // Hs.488293 // EGFR // 1956 // epidermal growth factor receptor ///…	---	D7S1988 // downstream // 20929 /// D7S2066E // upstream // 67731	0.0051 // --- // CEU /// 0.0000 // --- // CHB /// 0.0000 // --- // JPT /// 0.0000 // --- // YRI	0.0101 // CEU /// 0.0000 // CHB /// 0.0000 // JPT /// 0.0000 // YRI	198 // CEU /// 206 // CHB /// 208 // JPT /// 216 // YRI	---	same	1	0	A // CEU /// A // CHB /// A // JPT /// A // YRI	0.0051 // CEU /// 0.0000 // CHB /// 0.0000 // JPT /// 0.0000 // YRI	131550 // Nonsmall cell lung cancer, response to tyrosine kinase inhibitor in // 211980 // intron /// 131550 // Adenocarcinoma of lung, response to tyrosine kinase inhibitor in // 211980 // intron /// 131550 // {Nonsmall cell lung cancer, susceptibility to} // 211980 // intron /// 131550 // ?Inflammatory skin and bowel disease, neonatal, 2 // 616069 // intron	---	---	A // G	2	7	55206022	+	rs183467190
AX-11672405	Affx-30633198	rs887824	2	7	55139168	55139168	+	0	p11.2	AACACATTCAAACCACAGCAGAGATCAACGTTATT[G/T]TCACCATTTTCATATTTGAGGAAAGCATGGCACAG	T	G	G	T	ENST00000275493 // intron // 0 // Hs.488293 // EGFR // 1956 // epidermal growth factor receptor /// ENST00000342916 // intron // 0 // Hs.488293 // EGFR // 1956 // epidermal growth factor receptor /// ENST00000344576 // intron // 0 // Hs.488293 // EGFR // 1956 // epidermal growth factor receptor /// ENST00000420316 // intron // 0 // Hs.488293 // EGFR // 1956 // epidermal growth factor receptor ///…	---	D7S1988 // downstream // 21768 /// D7S2066E // upstream // 66892	0.0657 // --- // CEU /// 0.0049 // --- // CHB /// 0.0000 // --- // JPT /// 0.2130 // --- // YRI	0.1313 // CEU /// 0.0097 // CHB /// 0.0000 // JPT /// 0.3519 // YRI	198 // CEU /// 206 // CHB /// 208 // JPT /// 216 // YRI	YES	same	1	0	T // CEU /// T // CHB /// T // JPT /// T // YRI	0.0657 // CEU /// 0.0049 // CHB /// 0.0000 // JPT /// 0.2130 // YRI	131550 // Nonsmall cell lung cancer, response to tyrosine kinase inhibitor in // 211980 // intron /// 131550 // Adenocarcinoma of lung, response to tyrosine kinase inhibitor in // 211980 // intron /// 131550 // {Nonsmall cell lung cancer, susceptibility to} // 211980 // intron /// 131550 // ?Inflammatory skin and bowel disease, neonatal, 2 // 616069 // intron	---	---	T // G	2	7	55206861	+	rs887824
AX-36266155	Affx-30633212	rs117179604	2	7	55140771	55140771	+	0	p11.2	TAGGAGAGAGGGACTCCATCTTGTCAACTGTCATG[C/G]TTCCCATGTGAAAGCTATCATTATCACTGAAATTG	C	G	G	C	ENST00000275493 // intron // 0 // Hs.488293 // EGFR // 1956 // epidermal growth factor receptor /// ENST00000342916 // intron // 0 // Hs.488293 // EGFR // 1956 // epidermal growth factor receptor /// ENST00000344576 // intron // 0 // Hs.488293 // EGFR // 1956 // epidermal growth factor receptor /// ENST00000420316 // intron // 0 // Hs.488293 // EGFR // 1956 // epidermal growth factor receptor ///…	---	D7S1988 // downstream // 23371 /// D7S2066E // upstream // 65289	0.0000 // --- // CEU /// 0.0291 // --- // CHB /// 0.0240 // --- // JPT /// 0.0000 // --- // YRI	0.0000 // CEU /// 0.0583 // CHB /// 0.0481 // JPT /// 0.0000 // YRI	198 // CEU /// 206 // CHB /// 208 // JPT /// 216 // YRI	---	same	2	0	C // CEU /// C // CHB /// C // JPT /// C // YRI	0.0000 // CEU /// 0.0291 // CHB /// 0.0240 // JPT /// 0.0000 // YRI	131550 // Nonsmall cell lung cancer, response to tyrosine kinase inhibitor in // 211980 // intron /// 131550 // Adenocarcinoma of lung, response to tyrosine kinase inhibitor in // 211980 // intron /// 131550 // {Nonsmall cell lung cancer, susceptibility to} // 211980 // intron /// 131550 // ?Inflammatory skin and bowel disease, neonatal, 2 // 616069 // intron	---	---	C // G	2	7	55208464	+	rs117179604
AX-36266165	Affx-30633241	rs17336331	2	7	55142495	55142495	+	0	p11.2	CACAAATAAAATTGGAGAAAATCTAAGTGGAGAAA[A/G]GCCTGGGCAGAATTCCACTTGAAGTGTGTTTATTT	A	G	G	A	ENST00000275493 // intron // 0 // Hs.488293 // EGFR // 1956 // epidermal growth factor receptor /// ENST00000342916 // intron // 0 // Hs.488293 // EGFR // 1956 // epidermal growth factor receptor /// ENST00000344576 // intron // 0 // Hs.488293 // EGFR // 1956 // epidermal growth factor receptor /// ENST00000420316 // intron // 0 // Hs.488293 // EGFR // 1956 // epidermal growth factor receptor ///…	---	D7S1988 // downstream // 25095 /// D7S2066E // upstream // 63565	0.0303 // --- // CEU /// 0.0000 // --- // CHB /// 0.0000 // --- // JPT /// 0.0000 // --- // YRI	0.0606 // CEU /// 0.0000 // CHB /// 0.0000 // JPT /// 0.0000 // YRI	198 // CEU /// 206 // CHB /// 208 // JPT /// 216 // YRI	---	same	1	0	A // CEU /// A // CHB /// A // JPT /// A // YRI	0.0303 // CEU /// 0.0000 // CHB /// 0.0000 // JPT /// 0.0000 // YRI	131550 // Nonsmall cell lung cancer, response to tyrosine kinase inhibitor in // 211980 // intron /// 131550 // Adenocarcinoma of lung, response to tyrosine kinase inhibitor in // 211980 // intron /// 131550 // {Nonsmall cell lung cancer, susceptibility to} // 211980 // intron /// 131550 // ?Inflammatory skin and bowel disease, neonatal, 2 // 616069 // intron	---	---	A // G	2	7	55210188	+	rs17336331
AX-150455934	Affx-30633244	rs17336338	2	7	55142851	55142851	+	0	p11.2	AGTTTCACTCAGCTGGTCACAGAATTCTTATTTCA[C/T]GATAGGCGCTAATGACCCCATAGGAGCCAGCTCTG	T	C	C	T	ENST00000275493 // intron // 0 // Hs.488293 // EGFR // 1956 // epidermal growth factor receptor /// ENST00000342916 // intron // 0 // Hs.488293 // EGFR // 1956 // epidermal growth factor receptor /// ENST00000344576 // intron // 0 // Hs.488293 // EGFR // 1956 // epidermal growth factor receptor /// ENST00000420316 // intron // 0 // Hs.488293 // EGFR // 1956 // epidermal growth factor receptor ///…	---	D7S1988 // downstream // 25451 /// D7S2066E // upstream // 63209	0.0000 // --- // CEU /// 0.0000 // --- // CHB /// 0.0000 // --- // JPT /// 0.0231 // --- // YRI	0.0000 // CEU /// 0.0000 // CHB /// 0.0000 // JPT /// 0.0463 // YRI	198 // CEU /// 206 // CHB /// 208 // JPT /// 216 // YRI	---	same	1	0	T // CEU /// T // CHB /// T // JPT /// T // YRI	0.0000 // CEU /// 0.0000 // CHB /// 0.0000 // JPT /// 0.0231 // YRI	131550 // Nonsmall cell lung cancer, response to tyrosine kinase inhibitor in // 211980 // intron /// 131550 // Adenocarcinoma of lung, response to tyrosine kinase inhibitor in // 211980 // intron /// 131550 // {Nonsmall cell lung cancer, susceptibility to} // 211980 // intron /// 131550 // ?Inflammatory skin and bowel disease, neonatal, 2 // 616069 // intron	---	---	T // C	2	7	55210544	+	rs17336338
AX-15719147	Affx-30633275	rs17289631	2	7	55144920	55144920	+	0	p11.2	GATGGCATAGCTGCTAAAAAATGGTGACATACTTC[C/T]TAGGTGGTGCAGAAAATTAAGTGACTGTAGGAACA	T	C	C	T	ENST00000275493 // intron // 0 // Hs.488293 // EGFR // 1956 // epidermal growth factor receptor /// ENST00000342916 // intron // 0 // Hs.488293 // EGFR // 1956 // epidermal growth factor receptor /// ENST00000344576 // intron // 0 // Hs.488293 // EGFR // 1956 // epidermal growth factor receptor /// ENST00000420316 // intron // 0 // Hs.488293 // EGFR // 1956 // epidermal growth factor receptor ///…	---	D7S1988 // downstream // 27520 /// D7S2066E // upstream // 61140	0.0051 // --- // CEU /// 0.0000 // --- // CHB /// 0.0000 // --- // JPT /// 0.0000 // --- // YRI	0.0101 // CEU /// 0.0000 // CHB /// 0.0000 // JPT /// 0.0000 // YRI	198 // CEU /// 206 // CHB /// 208 // JPT /// 216 // YRI	---	same	1	0	T // CEU /// T // CHB /// T // JPT /// T // YRI	0.0051 // CEU /// 0.0000 // CHB /// 0.0000 // JPT /// 0.0000 // YRI	131550 // Nonsmall cell lung cancer, response to tyrosine kinase inhibitor in // 211980 // intron /// 131550 // Adenocarcinoma of lung, response to tyrosine kinase inhibitor in // 211980 // intron /// 131550 // {Nonsmall cell lung cancer, susceptibility to} // 211980 // intron /// 131550 // ?Inflammatory skin and bowel disease, neonatal, 2 // 616069 // intron	---	---	T // C	2	7	55212613	+	rs17289631
AX-42227433	Affx-30633294	rs17289665	2	7	55146493	55146493	+	0	p11.2	CCCGGGAAGTTCACTGGGCTAATTGCGGGACTCTT[G/T]TTCGCACCATGGCATCTCTTTAGCAGAACATAAAT	T	G	G	T	ENST00000275493 // intron // 0 // Hs.488293 // EGFR // 1956 // epidermal growth factor receptor /// ENST00000342916 // intron // 0 // Hs.488293 // EGFR // 1956 // epidermal growth factor receptor /// ENST00000344576 // intron // 0 // Hs.488293 // EGFR // 1956 // epidermal growth factor receptor /// ENST00000420316 // intron // 0 // Hs.488293 // EGFR // 1956 // epidermal growth factor receptor ///…	---	D7S1988 // downstream // 29093 /// D7S2066E // upstream // 59567	0.0000 // --- // CEU /// 0.0000 // --- // CHB /// 0.0000 // --- // JPT /// 0.0509 // --- // YRI	0.0000 // CEU /// 0.0000 // CHB /// 0.0000 // JPT /// 0.1019 // YRI	198 // CEU /// 206 // CHB /// 208 // JPT /// 216 // YRI	---	same	1	0	T // CEU /// T // CHB /// T // JPT /// T // YRI	0.0000 // CEU /// 0.0000 // CHB /// 0.0000 // JPT /// 0.0509 // YRI	131550 // Nonsmall cell lung cancer, response to tyrosine kinase inhibitor in // 211980 // intron /// 131550 // Adenocarcinoma of lung, response to tyrosine kinase inhibitor in // 211980 // intron /// 131550 // {Nonsmall cell lung cancer, susceptibility to} // 211980 // intron /// 131550 // ?Inflammatory skin and bowel disease, neonatal, 2 // 616069 // intron	---	---	T // G	2	7	55214186	+	rs17289665
AX-15719148	Affx-30633296	rs115102360	2	7	55146522	55146522	+	0	p11.2	ACTCTTGTTCGCACCATGGCATCTCTTTAGCAGAA[C/T]ATAAATGCGAAGAGCACATGCATCCTTCATGGGAA	T	C	C	T	ENST00000275493 // intron // 0 // Hs.488293 // EGFR // 1956 // epidermal growth factor receptor /// ENST00000342916 // intron // 0 // Hs.488293 // EGFR // 1956 // epidermal growth factor receptor /// ENST00000344576 // intron // 0 // Hs.488293 // EGFR // 1956 // epidermal growth factor receptor /// ENST00000420316 // intron // 0 // Hs.488293 // EGFR // 1956 // epidermal growth factor receptor ///…	---	D7S1988 // downstream // 29122 /// D7S2066E // upstream // 59538	0.0000 // --- // CEU /// 0.0000 // --- // CHB /// 0.0000 // --- // JPT /// 0.0278 // --- // YRI	0.0000 // CEU /// 0.0000 // CHB /// 0.0000 // JPT /// 0.0556 // YRI	198 // CEU /// 206 // CHB /// 208 // JPT /// 216 // YRI	---	same	1	0	T // CEU /// T // CHB /// T // JPT /// T // YRI	0.0000 // CEU /// 0.0000 // CHB /// 0.0000 // JPT /// 0.0278 // YRI	131550 // Nonsmall cell lung cancer, response to tyrosine kinase inhibitor in // 211980 // intron /// 131550 // Adenocarcinoma of lung, response to tyrosine kinase inhibitor in // 211980 // intron /// 131550 // {Nonsmall cell lung cancer, susceptibility to} // 211980 // intron /// 131550 // ?Inflammatory skin and bowel disease, neonatal, 2 // 616069 // intron	---	---	T // C	2	7	55214215	+	rs115102360
AX-42227437	Affx-30633302	rs7801956	2	7	55146750	55146750	+	0	p11.2	GGACTTCCAGAACCACCTGGGCAGCTGTAAGTGTC[A/G]CATACACACTATCTCTGCCTCCAGCTCCTATGGGG	A	G	G	A	ENST00000275493 // intron // 0 // Hs.488293 // EGFR // 1956 // epidermal growth factor receptor /// ENST00000342916 // intron // 0 // Hs.488293 // EGFR // 1956 // epidermal growth factor receptor /// ENST00000344576 // intron // 0 // Hs.488293 // EGFR // 1956 // epidermal growth factor receptor /// ENST00000420316 // intron // 0 // Hs.488293 // EGFR // 1956 // epidermal growth factor receptor ///…	---	D7S1988 // downstream // 29350 /// D7S2066E // upstream // 59310	0.0960 // --- // CEU /// 0.0437 // --- // CHB /// 0.0288 // --- // JPT /// 0.0046 // --- // YRI	0.1717 // CEU /// 0.0874 // CHB /// 0.0577 // JPT /// 0.0093 // YRI	198 // CEU /// 206 // CHB /// 208 // JPT /// 216 // YRI	YES	same	1	0	A // CEU /// A // CHB /// A // JPT /// A // YRI	0.0960 // CEU /// 0.0437 // CHB /// 0.0288 // JPT /// 0.0046 // YRI	131550 // Nonsmall cell lung cancer, response to tyrosine kinase inhibitor in // 211980 // intron /// 131550 // Adenocarcinoma of lung, response to tyrosine kinase inhibitor in // 211980 // intron /// 131550 // {Nonsmall cell lung cancer, susceptibility to} // 211980 // intron /// 131550 // ?Inflammatory skin and bowel disease, neonatal, 2 // 616069 // intron	---	---	A // G	2	7	55214443	+	rs7801956
AX-36266203	Affx-30633353	rs12112020	2	7	55149605	55149605	+	0	p11.2	GGGCATATATGTTAATAAAACCAAGCTTGGCAATA[C/T]GCCTGCAATATGTATCTAAAGCTTCAAAGTATGTA	T	C	T	C	ENST00000275493 // intron // 0 // Hs.488293 // EGFR // 1956 // epidermal growth factor receptor /// ENST00000342916 // intron // 0 // Hs.488293 // EGFR // 1956 // epidermal growth factor receptor /// ENST00000344576 // intron // 0 // Hs.488293 // EGFR // 1956 // epidermal growth factor receptor /// ENST00000420316 // intron // 0 // Hs.488293 // EGFR // 1956 // epidermal growth factor receptor ///…	---	D7S1988 // downstream // 32205 /// D7S2066E // upstream // 56455	--- // 0.0000 // CEU /// --- // 0.0000 // CHB /// --- // 0.0000 // JPT /// --- // 0.0556 // YRI	0.0000 // CEU /// 0.0000 // CHB /// 0.0000 // JPT /// 0.1111 // YRI	198 // CEU /// 206 // CHB /// 208 // JPT /// 216 // YRI	YES	same	1	0	C // CEU /// C // CHB /// C // JPT /// C // YRI	0.0000 // CEU /// 0.0000 // CHB /// 0.0000 // JPT /// 0.0556 // YRI	131550 // Nonsmall cell lung cancer, response to tyrosine kinase inhibitor in // 211980 // intron /// 131550 // Adenocarcinoma of lung, response to tyrosine kinase inhibitor in // 211980 // intron /// 131550 // {Nonsmall cell lung cancer, susceptibility to} // 211980 // intron /// 131550 // ?Inflammatory skin and bowel disease, neonatal, 2 // 616069 // intron	---	---	T // C	2	7	55217298	+	rs12112020
AX-36266225	Affx-30633409	rs115681740	2	7	55152481	55152481	+	0	p11.2	TCACTTTTTCATGAAAAAGTCTGCAAGTGCTCTGC[A/G]ACATCCCTGGGAAATGATCCTACCCTCACTCTTCA	A	G	G	A	ENST00000275493 // intron // 0 // Hs.488293 // EGFR // 1956 // epidermal growth factor receptor /// ENST00000342916 // intron // 0 // Hs.488293 // EGFR // 1956 // epidermal growth factor receptor /// ENST00000344576 // intron // 0 // Hs.488293 // EGFR // 1956 // epidermal growth factor receptor /// ENST00000420316 // intron // 0 // Hs.488293 // EGFR // 1956 // epidermal growth factor receptor ///…	---	D7S1988 // downstream // 35081 /// D7S2066E // upstream // 53579	0.0000 // --- // CEU /// 0.0000 // --- // CHB /// 0.0000 // --- // JPT /// 0.0231 // --- // YRI	0.0000 // CEU /// 0.0000 // CHB /// 0.0000 // JPT /// 0.0463 // YRI	198 // CEU /// 206 // CHB /// 208 // JPT /// 216 // YRI	---	same	1	0	A // CEU /// A // CHB /// A // JPT /// A // YRI	0.0000 // CEU /// 0.0000 // CHB /// 0.0000 // JPT /// 0.0231 // YRI	131550 // Nonsmall cell lung cancer, response to tyrosine kinase inhibitor in // 211980 // intron /// 131550 // Adenocarcinoma of lung, response to tyrosine kinase inhibitor in // 211980 // intron /// 131550 // {Nonsmall cell lung cancer, susceptibility to} // 211980 // intron /// 131550 // ?Inflammatory skin and bowel disease, neonatal, 2 // 616069 // intron	---	---	A // G	2	7	55220174	+	rs115681740
AX-42227459	Affx-30633410	rs11506105	2	7	55152484	55152484	+	0	p11.2	CTTTTTCATGAAAAAGTCTGCAAGTGCTCTGCGAC[A/G]TCCCTGGGAAATGATCCTACCCTCACTCTTCAGCT	A	G	A	G	ENST00000275493 // intron // 0 // Hs.488293 // EGFR // 1956 // epidermal growth factor receptor /// ENST00000342916 // intron // 0 // Hs.488293 // EGFR // 1956 // epidermal growth factor receptor /// ENST00000344576 // intron // 0 // Hs.488293 // EGFR // 1956 // epidermal growth factor receptor /// ENST00000420316 // intron // 0 // Hs.488293 // EGFR // 1956 // epidermal growth factor receptor ///…	---	D7S1988 // downstream // 35084 /// D7S2066E // upstream // 53576	0.4444 // --- // CEU /// --- // 0.4417 // CHB /// --- // 0.3077 // JPT /// 0.3102 // --- // YRI	0.5253 // CEU /// 0.5534 // CHB /// 0.4423 // JPT /// 0.3981 // YRI	198 // CEU /// 206 // CHB /// 208 // JPT /// 216 // YRI	YES	same	1	0	A // CEU /// G // CHB /// G // JPT /// A // YRI	0.4444 // CEU /// 0.4417 // CHB /// 0.3077 // JPT /// 0.3102 // YRI	131550 // Nonsmall cell lung cancer, response to tyrosine kinase inhibitor in // 211980 // intron /// 131550 // Adenocarcinoma of lung, response to tyrosine kinase inhibitor in // 211980 // intron /// 131550 // {Nonsmall cell lung cancer, susceptibility to} // 211980 // intron /// 131550 // ?Inflammatory skin and bowel disease, neonatal, 2 // 616069 // intron	---	---	A // G	2	7	55220177	+	rs11506105
AX-42227463	Affx-30633427	rs11760524	2	7	55153474	55153474	+	0	p11.2	TTCCTAAATTCCAGAGTTTGGACCCAGACCCAGGA[A/G]TTGTGACTTGGTTGGCCTGAGCTGTTTCTAATGTG	A	G	A	G	ENST00000275493 // intron // 0 // Hs.488293 // EGFR // 1956 // epidermal growth factor receptor /// ENST00000342916 // intron // 0 // Hs.488293 // EGFR // 1956 // epidermal growth factor receptor /// ENST00000344576 // intron // 0 // Hs.488293 // EGFR // 1956 // epidermal growth factor receptor /// ENST00000420316 // intron // 0 // Hs.488293 // EGFR // 1956 // epidermal growth factor receptor ///…	---	D7S1988 // downstream // 36074 /// D7S2066E // upstream // 52586	--- // 0.1162 // CEU /// --- // 0.0000 // CHB /// --- // 0.0000 // JPT /// --- // 0.0324 // YRI	0.2121 // CEU /// 0.0000 // CHB /// 0.0000 // JPT /// 0.0648 // YRI	198 // CEU /// 206 // CHB /// 208 // JPT /// 216 // YRI	YES	same	1	0	G // CEU /// G // CHB /// G // JPT /// G // YRI	0.1162 // CEU /// 0.0000 // CHB /// 0.0000 // JPT /// 0.0324 // YRI	131550 // Nonsmall cell lung cancer, response to tyrosine kinase inhibitor in // 211980 // intron /// 131550 // Adenocarcinoma of lung, response to tyrosine kinase inhibitor in // 211980 // intron /// 131550 // {Nonsmall cell lung cancer, susceptibility to} // 211980 // intron /// 131550 // ?Inflammatory skin and bowel disease, neonatal, 2 // 616069 // intron	---	---	A // G	2	7	55221167	+	rs11760524
AX-11538151	Affx-30633434	rs4947986	2	7	55153962	55153962	+	0	p11.2	AGTCAACACCGTGCTGCGCTTCCTCCGTGTGTGGC[A/G]CTGAGTGTACTTACCTCACTTGCCCAGCGTGTCCT	A	G	G	A	ENST00000275493 // intron // 0 // Hs.488293 // EGFR // 1956 // epidermal growth factor receptor /// ENST00000342916 // intron // 0 // Hs.488293 // EGFR // 1956 // epidermal growth factor receptor /// ENST00000344576 // intron // 0 // Hs.488293 // EGFR // 1956 // epidermal growth factor receptor /// ENST00000420316 // intron // 0 // Hs.488293 // EGFR // 1956 // epidermal growth factor receptor ///…	---	D7S1988 // downstream // 36562 /// D7S2066E // upstream // 52098	0.3232 // --- // CEU /// --- // 0.4417 // CHB /// --- // 0.3077 // JPT /// 0.0278 // --- // YRI	0.4444 // CEU /// 0.5534 // CHB /// 0.4423 // JPT /// 0.0370 // YRI	198 // CEU /// 206 // CHB /// 208 // JPT /// 216 // YRI	YES	same	1	0	A // CEU /// G // CHB /// G // JPT /// A // YRI	0.3232 // CEU /// 0.4417 // CHB /// 0.3077 // JPT /// 0.0278 // YRI	131550 // Nonsmall cell lung cancer, response to tyrosine kinase inhibitor in // 211980 // intron /// 131550 // Adenocarcinoma of lung, response to tyrosine kinase inhibitor in // 211980 // intron /// 131550 // {Nonsmall cell lung cancer, susceptibility to} // 211980 // intron /// 131550 // ?Inflammatory skin and bowel disease, neonatal, 2 // 616069 // intron	---	---	A // G	2	7	55221655	+	rs4947986
AX-83422178	Affx-52281853	rs199796955	2	7	55154107	55154107	+	0	p11.2	ACAACCCCACCACGTACCAGATGGATGTGAACCCC[A/G]AGGGCAAATACAGCTTTGGTGCCACCTGCGTGAAG	A	G	G	A	ENST00000275493 // missense // 0 // Hs.488293 // EGFR // 1956 // epidermal growth factor receptor /// ENST00000342916 // missense // 0 // Hs.488293 // EGFR // 1956 // epidermal growth factor receptor /// ENST00000344576 // missense // 0 // Hs.488293 // EGFR // 1956 // epidermal growth factor receptor /// ENST00000420316 // missense // 0 // Hs.488293 // EGFR // 1956 // epidermal growth factor rece…	---	D7S1988 // downstream // 36707 /// D7S2066E // upstream // 51953	0.0000 // 1.0000 // CEU /// 0.0000 // 1.0000 // CHB /// 0.0000 // 1.0000 // JPT /// 0.0000 // 1.0000 // YRI	0.0000 // CEU /// 0.0000 // CHB /// 0.0000 // JPT /// 0.0000 // YRI	94 // CEU /// 47 // CHB /// 166 // JPT /// 95 // YRI	---	same	1	0	A // CEU /// A // CHB /// A // JPT /// A // YRI	0.0000 // CEU /// 0.0000 // CHB /// 0.0000 // JPT /// 0.0000 // YRI	131550 // Nonsmall cell lung cancer, response to tyrosine kinase inhibitor in // 211980 // missense /// 131550 // Adenocarcinoma of lung, response to tyrosine kinase inhibitor in // 211980 // missense /// 131550 // {Nonsmall cell lung cancer, susceptibility to} // 211980 // missense /// 131550 // ?Inflammatory skin and bowel disease, neonatal, 2 // 616069 // missense	---	---	A // G	2	7	55221800	+	rs199796955
AX-36266247	Affx-30633462	rs6950826	2	7	55155483	55155483	+	0	p11.2	ACAAAAAAGGAAGACATAGAGCTCCTAAAAATAAC[A/G]CAGAAGTCTGCTATTAATACAAATGAATTACTTTA	A	G	G	A	ENST00000275493 // intron // 0 // Hs.488293 // EGFR // 1956 // epidermal growth factor receptor /// ENST00000342916 // intron // 0 // Hs.488293 // EGFR // 1956 // epidermal growth factor receptor /// ENST00000344576 // intron // 0 // Hs.488293 // EGFR // 1956 // epidermal growth factor receptor /// ENST00000420316 // intron // 0 // Hs.488293 // EGFR // 1956 // epidermal growth factor receptor ///…	---	D7S1988 // downstream // 38083 /// D7S2066E // upstream // 50577	--- // 0.4848 // CEU /// 0.4369 // --- // CHB /// 0.3077 // --- // JPT /// --- // 0.3981 // YRI	0.4848 // CEU /// 0.5437 // CHB /// 0.4423 // JPT /// 0.5185 // YRI	198 // CEU /// 206 // CHB /// 208 // JPT /// 216 // YRI	---	same	1	0	G // CEU /// A // CHB /// A // JPT /// G // YRI	0.4848 // CEU /// 0.4369 // CHB /// 0.3077 // JPT /// 0.3981 // YRI	131550 // Nonsmall cell lung cancer, response to tyrosine kinase inhibitor in // 211980 // intron /// 131550 // Adenocarcinoma of lung, response to tyrosine kinase inhibitor in // 211980 // intron /// 131550 // {Nonsmall cell lung cancer, susceptibility to} // 211980 // intron /// 131550 // ?Inflammatory skin and bowel disease, neonatal, 2 // 616069 // intron	---	---	A // G	2	7	55223176	+	rs6950826
AX-90077688	Affx-89017610	---	1	7	55155859	55155865	+	0	p11.2	CCCCAGGTAATTATGTGGTGACAGATCACGGCTCG[-/TGCGTCC]GAGCCTGTGGGGCCGACAGCTATGAGATGGAGGAA	-	TGCGTCC	TGCGTCC	-	ENST00000275493 // frameshift // 0 // Hs.488293 // EGFR // 1956 // epidermal growth factor receptor /// ENST00000342916 // frameshift // 0 // Hs.488293 // EGFR // 1956 // epidermal growth factor receptor /// ENST00000344576 // frameshift // 0 // Hs.488293 // EGFR // 1956 // epidermal growth factor receptor /// ENST00000420316 // frameshift // 0 // Hs.488293 // EGFR // 1956 // epidermal growth fac…	---	D7S1988 // downstream // 38459 /// D7S2066E // upstream // 50201	---	---	---	---	---	2	0	---	---	131550 // Nonsmall cell lung cancer, response to tyrosine kinase inhibitor in // 211980 // frameshift /// 131550 // Adenocarcinoma of lung, response to tyrosine kinase inhibitor in // 211980 // frameshift /// 131550 // {Nonsmall cell lung cancer, susceptibility to} // 211980 // frameshift /// 131550 // ?Inflammatory skin and bowel disease, neonatal, 2 // 616069 // frameshift	---	---	- // TGCGTCC	2	7	55223552	+	---
AX-179101097	Affx-289868283	rs886037891	2	7	55155917	55155917	+	0	p11.2	CAGCTATGAGATGGAGGAAGACGGCGTCCGCAAGT[G/T]TAAGAAGTGCGAAGGGCCTTGCCGCAAAGGTAGGA	T	G	G	T	ENST00000275493 // missense // 0 // Hs.488293 // EGFR // 1956 // epidermal growth factor receptor /// ENST00000342916 // missense // 0 // Hs.488293 // EGFR // 1956 // epidermal growth factor receptor /// ENST00000344576 // missense // 0 // Hs.488293 // EGFR // 1956 // epidermal growth factor receptor /// ENST00000420316 // missense // 0 // Hs.488293 // EGFR // 1956 // epidermal growth factor rece…	---	D7S1988 // downstream // 38517 /// D7S2066E // upstream // 50143	---	---	---	---	same	1	0	---	---	131550 // Nonsmall cell lung cancer, response to tyrosine kinase inhibitor in // 211980 // missense /// 131550 // Adenocarcinoma of lung, response to tyrosine kinase inhibitor in // 211980 // missense /// 131550 // {Nonsmall cell lung cancer, susceptibility to} // 211980 // missense /// 131550 // ?Inflammatory skin and bowel disease, neonatal, 2 // 616069 // missense	---	---	T // G	2	7	55223610	+	rs886037891
AX-86677382	Affx-80232193	---	2	7	55155946	55155946	+	0	p11.2	GCAAGTGTAAGAAGTGCGAAGGGCCTTGCCGCAAA[A/G]GTAGGAAGCCCGCCGGTGTGCGGACGAGGCTTGTT	A	G	G	A	ENST00000275493 // splice-site // 0 // Hs.488293 // EGFR // 1956 // epidermal growth factor receptor /// ENST00000275493 // missense // 0 // Hs.488293 // EGFR // 1956 // epidermal growth factor receptor /// ENST00000342916 // splice-site // 0 // Hs.488293 // EGFR // 1956 // epidermal growth factor receptor /// ENST00000342916 // missense // 0 // Hs.488293 // EGFR // 1956 // epidermal growth facto…	---	D7S1988 // downstream // 38546 /// D7S2066E // upstream // 50114	---	---	---	---	---	1	0	---	---	131550 // Nonsmall cell lung cancer, response to tyrosine kinase inhibitor in // 211980 // missense /// 131550 // Adenocarcinoma of lung, response to tyrosine kinase inhibitor in // 211980 // missense /// 131550 // {Nonsmall cell lung cancer, susceptibility to} // 211980 // missense /// 131550 // ?Inflammatory skin and bowel disease, neonatal, 2 // 616069 // missense /// 131550 // Nonsmall cell l…	---	---	A // G	2	7	55223639	+	---
AX-11538152	Affx-30633502	rs4947987	2	7	55157477	55157477	+	0	p11.2	GAATCGCAGCGGAAGGCGGGAGGCAGCTGTGAACT[C/G]TGGCTCGGCCTGCGTCCGCCCTGCGCATGTACACT	C	G	G	C	ENST00000275493 // intron // 0 // Hs.488293 // EGFR // 1956 // epidermal growth factor receptor /// ENST00000342916 // intron // 0 // Hs.488293 // EGFR // 1956 // epidermal growth factor receptor /// ENST00000344576 // intron // 0 // Hs.488293 // EGFR // 1956 // epidermal growth factor receptor /// ENST00000442591 // intron // 0 // Hs.488293 // EGFR // 1956 // epidermal growth factor receptor ///…	---	D7S1988 // downstream // 40077 /// D7S2066E // upstream // 48583	--- // 0.0909 // CEU /// --- // 0.0000 // CHB /// --- // 0.0000 // JPT /// --- // 0.1806 // YRI	0.1616 // CEU /// 0.0000 // CHB /// 0.0000 // JPT /// 0.3056 // YRI	198 // CEU /// 206 // CHB /// 208 // JPT /// 216 // YRI	YES	same	2	0	G // CEU /// G // CHB /// G // JPT /// G // YRI	0.0909 // CEU /// 0.0000 // CHB /// 0.0000 // JPT /// 0.1806 // YRI	131550 // Nonsmall cell lung cancer, response to tyrosine kinase inhibitor in // 211980 // intron /// 131550 // Adenocarcinoma of lung, response to tyrosine kinase inhibitor in // 211980 // intron /// 131550 // {Nonsmall cell lung cancer, susceptibility to} // 211980 // intron /// 131550 // ?Inflammatory skin and bowel disease, neonatal, 2 // 616069 // intron	---	---	C // G	2	7	55225170	+	rs4947987
AX-36266265	Affx-30633512	rs79660368	2	7	55158475	55158475	+	0	p11.2	TAAGAGTGCGTGAAATATGCATTGCCTCCCATAAA[A/C]TCCCTTGGCTCTGAATCTCTGATACTAAATATGTG	A	C	C	A	ENST00000275493 // intron // 0 // Hs.488293 // EGFR // 1956 // epidermal growth factor receptor /// ENST00000342916 // intron // 0 // Hs.488293 // EGFR // 1956 // epidermal growth factor receptor /// ENST00000344576 // intron // 0 // Hs.488293 // EGFR // 1956 // epidermal growth factor receptor /// ENST00000442591 // intron // 0 // Hs.488293 // EGFR // 1956 // epidermal growth factor receptor ///…	---	D7S1988 // downstream // 41075 /// D7S2066E // upstream // 47585	0.0051 // --- // CEU /// 0.0583 // --- // CHB /// 0.0288 // --- // JPT /// 0.0000 // --- // YRI	0.0101 // CEU /// 0.1165 // CHB /// 0.0577 // JPT /// 0.0000 // YRI	198 // CEU /// 206 // CHB /// 208 // JPT /// 216 // YRI	---	same	1	0	A // CEU /// A // CHB /// A // JPT /// A // YRI	0.0051 // CEU /// 0.0583 // CHB /// 0.0288 // JPT /// 0.0000 // YRI	131550 // Nonsmall cell lung cancer, response to tyrosine kinase inhibitor in // 211980 // intron /// 131550 // Adenocarcinoma of lung, response to tyrosine kinase inhibitor in // 211980 // intron /// 131550 // {Nonsmall cell lung cancer, susceptibility to} // 211980 // intron /// 131550 // ?Inflammatory skin and bowel disease, neonatal, 2 // 616069 // intron	---	---	A // C	2	7	55226168	+	rs79660368
AX-113753011	Affx-30633539	rs17289998	2	7	55159949	55159949	+	0	p11.2	ACTGGGTTAAAGATACTAAATAAACAAGGAACTAT[A/C]TTTTGCCTGGAGGAACTTTAAAAACACCTGCAGTT	A	C	C	A	ENST00000275493 // intron // 0 // Hs.488293 // EGFR // 1956 // epidermal growth factor receptor /// ENST00000342916 // intron // 0 // Hs.488293 // EGFR // 1956 // epidermal growth factor receptor /// ENST00000344576 // intron // 0 // Hs.488293 // EGFR // 1956 // epidermal growth factor receptor /// ENST00000442591 // intron // 0 // Hs.488293 // EGFR // 1956 // epidermal growth factor receptor ///…	---	D7S1988 // downstream // 42549 /// D7S2066E // upstream // 46111	0.0000 // --- // CEU /// 0.0097 // --- // CHB /// 0.0048 // --- // JPT /// 0.0000 // --- // YRI	0.0000 // CEU /// 0.0194 // CHB /// 0.0096 // JPT /// 0.0000 // YRI	198 // CEU /// 206 // CHB /// 208 // JPT /// 216 // YRI	---	same	1	0	A // CEU /// A // CHB /// A // JPT /// A // YRI	0.0000 // CEU /// 0.0097 // CHB /// 0.0048 // JPT /// 0.0000 // YRI	131550 // Nonsmall cell lung cancer, response to tyrosine kinase inhibitor in // 211980 // intron /// 131550 // Adenocarcinoma of lung, response to tyrosine kinase inhibitor in // 211980 // intron /// 131550 // {Nonsmall cell lung cancer, susceptibility to} // 211980 // intron /// 131550 // ?Inflammatory skin and bowel disease, neonatal, 2 // 616069 // intron	---	---	A // C	2	7	55227642	+	rs17289998
AX-36266285	Affx-30633551	rs17336765	2	7	55160686	55160686	+	0	p11.2	GTAAAGACTACAGCTACACACATACACACACAGAG[A/G]AATGGAATGAGCACTTTACATCAACACTTCCTGTT	A	G	G	A	ENST00000275493 // intron // 0 // Hs.488293 // EGFR // 1956 // epidermal growth factor receptor /// ENST00000342916 // intron // 0 // Hs.488293 // EGFR // 1956 // epidermal growth factor receptor /// ENST00000344576 // intron // 0 // Hs.488293 // EGFR // 1956 // epidermal growth factor receptor /// ENST00000442591 // intron // 0 // Hs.488293 // EGFR // 1956 // epidermal growth factor receptor ///…	---	D7S1988 // downstream // 43286 /// D7S2066E // upstream // 45374	0.0758 // --- // CEU /// 0.0097 // --- // CHB /// 0.0000 // --- // JPT /// 0.0000 // --- // YRI	0.1515 // CEU /// 0.0194 // CHB /// 0.0000 // JPT /// 0.0000 // YRI	198 // CEU /// 206 // CHB /// 208 // JPT /// 216 // YRI	---	same	1	0	A // CEU /// A // CHB /// A // JPT /// A // YRI	0.0758 // CEU /// 0.0097 // CHB /// 0.0000 // JPT /// 0.0000 // YRI	131550 // Nonsmall cell lung cancer, response to tyrosine kinase inhibitor in // 211980 // intron /// 131550 // Adenocarcinoma of lung, response to tyrosine kinase inhibitor in // 211980 // intron /// 131550 // {Nonsmall cell lung cancer, susceptibility to} // 211980 // intron /// 131550 // ?Inflammatory skin and bowel disease, neonatal, 2 // 616069 // intron	---	---	A // G	2	7	55228379	+	rs17336765
AX-11158404	Affx-30633563	rs11536635	2	7	55161322	55161322	+	0	p11.2	CTTCCCAGCAGCCAGCACAACTACTTTGTCCTTCC[A/G]GTCACGGTCGGCCTCTGGGAAGCCCAGTCTGTGTC	A	G	A	G	ENST00000275493 // intron // 0 // Hs.488293 // EGFR // 1956 // epidermal growth factor receptor /// ENST00000342916 // intron // 0 // Hs.488293 // EGFR // 1956 // epidermal growth factor receptor /// ENST00000344576 // intron // 0 // Hs.488293 // EGFR // 1956 // epidermal growth factor receptor /// ENST00000442591 // intron // 0 // Hs.488293 // EGFR // 1956 // epidermal growth factor receptor ///…	---	D7S1988 // downstream // 43922 /// D7S2066E // upstream // 44738	--- // 0.2576 // CEU /// --- // 0.4612 // CHB /// 0.3798 // --- // JPT /// --- // 0.0509 // YRI	0.3737 // CEU /// 0.5534 // CHB /// 0.5481 // JPT /// 0.1019 // YRI	198 // CEU /// 206 // CHB /// 208 // JPT /// 216 // YRI	YES	same	1	0	G // CEU /// G // CHB /// A // JPT /// G // YRI	0.2576 // CEU /// 0.4612 // CHB /// 0.3798 // JPT /// 0.0509 // YRI	131550 // Nonsmall cell lung cancer, response to tyrosine kinase inhibitor in // 211980 // intron /// 131550 // Adenocarcinoma of lung, response to tyrosine kinase inhibitor in // 211980 // intron /// 131550 // {Nonsmall cell lung cancer, susceptibility to} // 211980 // intron /// 131550 // ?Inflammatory skin and bowel disease, neonatal, 2 // 616069 // intron	---	---	A // G	2	7	55229015	+	rs11536635
AX-42227485	Affx-30633567	---	2	7	55161562	55161562	+	0	p11.2	GTGCTCCCCCGAGGGCTGCTGGGGCCCGGAGCCCA[A/G]GGACTGCGTCTCTTGCCGGAATGTCAGCCGAGGCA	A	G	G	A	ENST00000275493 // missense // 0 // Hs.488293 // EGFR // 1956 // epidermal growth factor receptor /// ENST00000342916 // missense // 0 // Hs.488293 // EGFR // 1956 // epidermal growth factor receptor /// ENST00000344576 // missense // 0 // Hs.488293 // EGFR // 1956 // epidermal growth factor receptor /// ENST00000442591 // missense // 0 // Hs.488293 // EGFR // 1956 // epidermal growth factor rece…	---	D7S1988 // downstream // 44162 /// D7S2066E // upstream // 44498	0.2576 // --- // CEU /// 0.4612 // --- // CHB /// --- // 0.3798 // JPT /// 0.0509 // --- // YRI	0.3737 // CEU /// 0.5534 // CHB /// 0.5481 // JPT /// 0.1019 // YRI	198 // CEU /// 206 // CHB /// 208 // JPT /// 216 // YRI	---	---	1	0	A // CEU /// A // CHB /// G // JPT /// A // YRI	0.2576 // CEU /// 0.4612 // CHB /// 0.3798 // JPT /// 0.0509 // YRI	131550 // Nonsmall cell lung cancer, response to tyrosine kinase inhibitor in // 211980 // missense /// 131550 // Adenocarcinoma of lung, response to tyrosine kinase inhibitor in // 211980 // missense /// 131550 // {Nonsmall cell lung cancer, susceptibility to} // 211980 // missense /// 131550 // ?Inflammatory skin and bowel disease, neonatal, 2 // 616069 // missense	---	---	A // G	2	7	55229255	+	rs2227983
AX-83340453	Affx-52281854	rs150477666	2	7	55161580	55161580	+	0	p11.2	CTGGGGCCCGGAGCCCAGGGACTGCGTCTCTTGCC[A/G]GAATGTCAGCCGAGGCAGGGAATGCGTGGACAAGT	A	G	G	A	ENST00000275493 // missense // 0 // Hs.488293 // EGFR // 1956 // epidermal growth factor receptor /// ENST00000342916 // missense // 0 // Hs.488293 // EGFR // 1956 // epidermal growth factor receptor /// ENST00000344576 // missense // 0 // Hs.488293 // EGFR // 1956 // epidermal growth factor receptor /// ENST00000442591 // missense // 0 // Hs.488293 // EGFR // 1956 // epidermal growth factor rece…	---	D7S1988 // downstream // 44180 /// D7S2066E // upstream // 44480	0.0000 // 1.0000 // CEU /// 0.0000 // 1.0000 // CHB /// 0.0000 // 1.0000 // JPT /// 0.0000 // 1.0000 // YRI	0.0000 // CEU /// 0.0000 // CHB /// 0.0000 // JPT /// 0.0000 // YRI	94 // CEU /// 48 // CHB /// 166 // JPT /// 95 // YRI	---	same	1	0	A // CEU /// A // CHB /// A // JPT /// A // YRI	0.0000 // CEU /// 0.0000 // CHB /// 0.0000 // JPT /// 0.0000 // YRI	131550 // Nonsmall cell lung cancer, response to tyrosine kinase inhibitor in // 211980 // missense /// 131550 // Adenocarcinoma of lung, response to tyrosine kinase inhibitor in // 211980 // missense /// 131550 // {Nonsmall cell lung cancer, susceptibility to} // 211980 // missense /// 131550 // ?Inflammatory skin and bowel disease, neonatal, 2 // 616069 // missense	---	---	A // G	2	7	55229273	+	rs150477666
AX-113753014	Affx-53956633	rs139870967	2	7	55162601	55162601	+	0	p11.2	TTCAAGTGTTTCTTAAGAGGCAAGGTGATGAAAAC[A/G]CCCACGTGGGGAGCCCCATGTCCTTCCATTAGTGT	A	G	G	A	ENST00000275493 // intron // 0 // Hs.488293 // EGFR // 1956 // epidermal growth factor receptor /// ENST00000342916 // intron // 0 // Hs.488293 // EGFR // 1956 // epidermal growth factor receptor /// ENST00000344576 // intron // 0 // Hs.488293 // EGFR // 1956 // epidermal growth factor receptor /// ENST00000442591 // intron // 0 // Hs.488293 // EGFR // 1956 // epidermal growth factor receptor ///…	---	D7S1988 // downstream // 45201 /// D7S2066E // upstream // 43459	0.0000 // --- // CEU /// 0.0146 // --- // CHB /// 0.0048 // --- // JPT /// 0.0000 // --- // YRI	0.0000 // CEU /// 0.0291 // CHB /// 0.0096 // JPT /// 0.0000 // YRI	198 // CEU /// 206 // CHB /// 208 // JPT /// 216 // YRI	---	same	1	0	A // CEU /// A // CHB /// A // JPT /// A // YRI	0.0000 // CEU /// 0.0146 // CHB /// 0.0048 // JPT /// 0.0000 // YRI	131550 // Nonsmall cell lung cancer, response to tyrosine kinase inhibitor in // 211980 // intron /// 131550 // Adenocarcinoma of lung, response to tyrosine kinase inhibitor in // 211980 // intron /// 131550 // {Nonsmall cell lung cancer, susceptibility to} // 211980 // intron /// 131550 // ?Inflammatory skin and bowel disease, neonatal, 2 // 616069 // intron	---	---	A // G	2	7	55230294	+	rs139870967
AX-83048576	Affx-30633594	rs17290103	2	7	55163733	55163733	+	0	p11.2	GGGTGGGCTGACGGGTTTCCTCTTCCTCCTCTCAG[C/T]GAGCCAAGGGAGTTTGTGGAGAACTCTGAGTGCAT	T	C	T	C	ENST00000275493 // splice-site // 0 // Hs.488293 // EGFR // 1956 // epidermal growth factor receptor /// ENST00000275493 // synon // 0 // Hs.488293 // EGFR // 1956 // epidermal growth factor receptor /// ENST00000342916 // splice-site // 0 // Hs.488293 // EGFR // 1956 // epidermal growth factor receptor /// ENST00000342916 // synon // 0 // Hs.488293 // EGFR // 1956 // epidermal growth factor rece…	---	D7S1988 // downstream // 46333 /// D7S2066E // upstream // 42327	--- // 0.0000 // CEU /// --- // 0.0000 // CHB /// --- // 0.0000 // JPT /// --- // 0.0231 // YRI	0.0000 // CEU /// 0.0000 // CHB /// 0.0000 // JPT /// 0.0278 // YRI	198 // CEU /// 206 // CHB /// 208 // JPT /// 216 // YRI	---	same	1	0	C // CEU /// C // CHB /// C // JPT /// C // YRI	0.0000 // CEU /// 0.0000 // CHB /// 0.0000 // JPT /// 0.0231 // YRI	131550 // Nonsmall cell lung cancer, response to tyrosine kinase inhibitor in // 211980 // splice-site /// 131550 // Adenocarcinoma of lung, response to tyrosine kinase inhibitor in // 211980 // splice-site /// 131550 // {Nonsmall cell lung cancer, susceptibility to} // 211980 // splice-site /// 131550 // ?Inflammatory skin and bowel disease, neonatal, 2 // 616069 // splice-site /// 131550 // Non…	---	---	T // C	2	7	55231426	+	rs17290103
AX-15719159	Affx-30633610	rs11977388	2	7	55164553	55164553	+	0	p11.2	GGTTTATAGGTTTGCATGGTGTTGGGTTAAATTTC[C/T]GTCATTAAAATAATTGGCGATATTGACATAGTCAT	T	C	T	C	ENST00000275493 // intron // 0 // Hs.488293 // EGFR // 1956 // epidermal growth factor receptor /// ENST00000342916 // intron // 0 // Hs.488293 // EGFR // 1956 // epidermal growth factor receptor /// ENST00000344576 // intron // 0 // Hs.488293 // EGFR // 1956 // epidermal growth factor receptor /// ENST00000442591 // intron // 0 // Hs.488293 // EGFR // 1956 // epidermal growth factor receptor ///…	---	D7S1988 // downstream // 47153 /// D7S2066E // upstream // 41507	--- // 0.2172 // CEU /// --- // 0.4175 // CHB /// --- // 0.2981 // JPT /// --- // 0.3519 // YRI	0.3535 // CEU /// 0.5243 // CHB /// 0.4423 // JPT /// 0.4630 // YRI	198 // CEU /// 206 // CHB /// 208 // JPT /// 216 // YRI	YES	same	1	0	C // CEU /// C // CHB /// C // JPT /// C // YRI	0.2172 // CEU /// 0.4175 // CHB /// 0.2981 // JPT /// 0.3519 // YRI	131550 // Nonsmall cell lung cancer, response to tyrosine kinase inhibitor in // 211980 // intron /// 131550 // Adenocarcinoma of lung, response to tyrosine kinase inhibitor in // 211980 // intron /// 131550 // {Nonsmall cell lung cancer, susceptibility to} // 211980 // intron /// 131550 // ?Inflammatory skin and bowel disease, neonatal, 2 // 616069 // intron	---	---	T // C	2	7	55232246	+	rs11977388
AX-42227493	Affx-30633613	rs11976696	2	7	55164640	55164640	+	0	p11.2	TGGGCACACACAGCCCTTGAGTGGACAAAACCAAC[A/G]TGAGAGAACTTAGCCAAGGGGAAAGCCTTTCCCTG	A	G	A	G	ENST00000275493 // intron // 0 // Hs.488293 // EGFR // 1956 // epidermal growth factor receptor /// ENST00000342916 // intron // 0 // Hs.488293 // EGFR // 1956 // epidermal growth factor receptor /// ENST00000344576 // intron // 0 // Hs.488293 // EGFR // 1956 // epidermal growth factor receptor /// ENST00000442591 // intron // 0 // Hs.488293 // EGFR // 1956 // epidermal growth factor receptor ///…	---	D7S1988 // downstream // 47240 /// D7S2066E // upstream // 41420	--- // 0.2172 // CEU /// --- // 0.4417 // CHB /// --- // 0.2981 // JPT /// --- // 0.2454 // YRI	0.3535 // CEU /// 0.5340 // CHB /// 0.4423 // JPT /// 0.4167 // YRI	198 // CEU /// 206 // CHB /// 208 // JPT /// 216 // YRI	YES	same	1	0	G // CEU /// G // CHB /// G // JPT /// G // YRI	0.2172 // CEU /// 0.4417 // CHB /// 0.2981 // JPT /// 0.2454 // YRI	131550 // Nonsmall cell lung cancer, response to tyrosine kinase inhibitor in // 211980 // intron /// 131550 // Adenocarcinoma of lung, response to tyrosine kinase inhibitor in // 211980 // intron /// 131550 // {Nonsmall cell lung cancer, susceptibility to} // 211980 // intron /// 131550 // ?Inflammatory skin and bowel disease, neonatal, 2 // 616069 // intron	---	---	A // G	2	7	55232333	+	rs11976696
AX-36266309	Affx-30633633	rs17290183	2	7	55165492	55165492	+	0	p11.2	GAACAGAACATTTCCTCTCTTGCAAATTCAGAGAT[C/T]AAAAATGTCTCCCAAGTTTTCCGGCAACAAATTGC	T	C	C	T	ENST00000275493 // intron // 0 // Hs.488293 // EGFR // 1956 // epidermal growth factor receptor /// ENST00000342916 // intron // 0 // Hs.488293 // EGFR // 1956 // epidermal growth factor receptor /// ENST00000344576 // intron // 0 // Hs.488293 // EGFR // 1956 // epidermal growth factor receptor /// ENST00000442591 // intron // 0 // Hs.488293 // EGFR // 1956 // epidermal growth factor receptor ///…	---	D7S1988 // downstream // 48092 /// D7S2066E // upstream // 40568	0.0455 // --- // CEU /// 0.0049 // --- // CHB /// 0.0000 // --- // JPT /// 0.0787 // --- // YRI	0.0909 // CEU /// 0.0097 // CHB /// 0.0000 // JPT /// 0.1574 // YRI	198 // CEU /// 206 // CHB /// 208 // JPT /// 216 // YRI	---	same	1	0	T // CEU /// T // CHB /// T // JPT /// T // YRI	0.0455 // CEU /// 0.0049 // CHB /// 0.0000 // JPT /// 0.0787 // YRI	131550 // Nonsmall cell lung cancer, response to tyrosine kinase inhibitor in // 211980 // intron /// 131550 // Adenocarcinoma of lung, response to tyrosine kinase inhibitor in // 211980 // intron /// 131550 // {Nonsmall cell lung cancer, susceptibility to} // 211980 // intron /// 131550 // ?Inflammatory skin and bowel disease, neonatal, 2 // 616069 // intron	---	---	T // C	2	7	55233185	+	rs17290183
AX-15719162	Affx-30633709	rs845550	2	7	55169081	55169081	+	0	p11.2	ACCGGGCAGGTGCAGCCACCCAGACGAGGGGGAGG[A/G]ACCCTGGAGGAATAGCTATTTCTTTTTTTTTTTTG	A	G	A	G	ENST00000275493 // intron // 0 // Hs.488293 // EGFR // 1956 // epidermal growth factor receptor /// ENST00000344576 // intron // 0 // Hs.488293 // EGFR // 1956 // epidermal growth factor receptor /// ENST00000442591 // intron // 0 // Hs.488293 // EGFR // 1956 // epidermal growth factor receptor /// ENST00000454757 // intron // 0 // Hs.488293 // EGFR // 1956 // epidermal growth factor receptor ///…	---	D7S1988 // downstream // 51681 /// D7S2066E // upstream // 36979	0.0960 // --- // CEU /// 0.0000 // --- // CHB /// 0.0000 // --- // JPT /// 0.1204 // --- // YRI	0.1717 // CEU /// 0.0000 // CHB /// 0.0000 // JPT /// 0.2037 // YRI	198 // CEU /// 206 // CHB /// 208 // JPT /// 216 // YRI	YES	same	1	0	A // CEU /// A // CHB /// A // JPT /// A // YRI	0.0960 // CEU /// 0.0000 // CHB /// 0.0000 // JPT /// 0.1204 // YRI	131550 // Nonsmall cell lung cancer, response to tyrosine kinase inhibitor in // 211980 // intron /// 131550 // Adenocarcinoma of lung, response to tyrosine kinase inhibitor in // 211980 // intron /// 131550 // {Nonsmall cell lung cancer, susceptibility to} // 211980 // intron /// 131550 // ?Inflammatory skin and bowel disease, neonatal, 2 // 616069 // intron	---	---	A // G	2	7	55236774	+	rs845550
AX-15719163	Affx-30633716	rs116743137	2	7	55169439	55169439	+	0	p11.2	TCTATTTTTAAATGGAACTGTGTTTTCATAGTACA[C/T]GGTGAGGAGAAAGTTGCTTTGAAATCTTTATCCTA	T	C	C	T	ENST00000275493 // intron // 0 // Hs.488293 // EGFR // 1956 // epidermal growth factor receptor /// ENST00000344576 // intron // 0 // Hs.488293 // EGFR // 1956 // epidermal growth factor receptor /// ENST00000442591 // intron // 0 // Hs.488293 // EGFR // 1956 // epidermal growth factor receptor /// ENST00000454757 // intron // 0 // Hs.488293 // EGFR // 1956 // epidermal growth factor receptor ///…	---	D7S1988 // downstream // 52039 /// D7S2066E // upstream // 36621	0.0152 // --- // CEU /// 0.0049 // --- // CHB /// 0.0000 // --- // JPT /// 0.0185 // --- // YRI	0.0303 // CEU /// 0.0097 // CHB /// 0.0000 // JPT /// 0.0370 // YRI	198 // CEU /// 206 // CHB /// 208 // JPT /// 216 // YRI	---	same	1	0	T // CEU /// T // CHB /// T // JPT /// T // YRI	0.0152 // CEU /// 0.0049 // CHB /// 0.0000 // JPT /// 0.0185 // YRI	131550 // Nonsmall cell lung cancer, response to tyrosine kinase inhibitor in // 211980 // intron /// 131550 // Adenocarcinoma of lung, response to tyrosine kinase inhibitor in // 211980 // intron /// 131550 // {Nonsmall cell lung cancer, susceptibility to} // 211980 // intron /// 131550 // ?Inflammatory skin and bowel disease, neonatal, 2 // 616069 // intron	---	---	T // C	2	7	55237132	+	rs116743137
AX-42227503	Affx-30633725	rs17290197	2	7	55169908	55169908	+	0	p11.2	AAGACTGCATCTTGTAGAAAATTTGCAGTTTCAAT[A/C]TGCCCTCCCTCTGCCGGGTGTTCCCATTGTATTGC	A	C	C	A	ENST00000275493 // intron // 0 // Hs.488293 // EGFR // 1956 // epidermal growth factor receptor /// ENST00000344576 // intron // 0 // Hs.488293 // EGFR // 1956 // epidermal growth factor receptor /// ENST00000442591 // intron // 0 // Hs.488293 // EGFR // 1956 // epidermal growth factor receptor /// ENST00000454757 // intron // 0 // Hs.488293 // EGFR // 1956 // epidermal growth factor receptor ///…	---	D7S1988 // downstream // 52508 /// D7S2066E // upstream // 36152	0.0404 // --- // CEU /// 0.0049 // --- // CHB /// 0.0000 // --- // JPT /// 0.0139 // --- // YRI	0.0808 // CEU /// 0.0097 // CHB /// 0.0000 // JPT /// 0.0278 // YRI	198 // CEU /// 206 // CHB /// 208 // JPT /// 216 // YRI	---	same	1	0	A // CEU /// A // CHB /// A // JPT /// A // YRI	0.0404 // CEU /// 0.0049 // CHB /// 0.0000 // JPT /// 0.0139 // YRI	131550 // Nonsmall cell lung cancer, response to tyrosine kinase inhibitor in // 211980 // intron /// 131550 // Adenocarcinoma of lung, response to tyrosine kinase inhibitor in // 211980 // intron /// 131550 // {Nonsmall cell lung cancer, susceptibility to} // 211980 // intron /// 131550 // ?Inflammatory skin and bowel disease, neonatal, 2 // 616069 // intron	---	---	A // C	2	7	55237601	+	rs17290197
AX-86625302	Affx-80276095	rs758925495	1	7	55170317	55170318	+	0	p11.2	AATGTACTTGTCCATCTTTCTCCAGGCCAGGAAAT[-/GA]GAGTCTCAAAGCCATGTTATTCTGCCTTTTTAAAC	-	GA	GA	-	ENST00000275493 // intron // 0 // Hs.488293 // EGFR // 1956 // epidermal growth factor receptor /// ENST00000344576 // frameshift // 0 // Hs.488293 // EGFR // 1956 // epidermal growth factor receptor /// ENST00000442591 // intron // 0 // Hs.488293 // EGFR // 1956 // epidermal growth factor receptor /// ENST00000454757 // intron // 0 // Hs.488293 // EGFR // 1956 // epidermal growth factor receptor…	---	D7S1988 // downstream // 52917 /// D7S2066E // upstream // 35743	---	---	---	---	same	2	0	---	---	131550 // Nonsmall cell lung cancer, response to tyrosine kinase inhibitor in // 211980 // frameshift /// 131550 // Adenocarcinoma of lung, response to tyrosine kinase inhibitor in // 211980 // frameshift /// 131550 // {Nonsmall cell lung cancer, susceptibility to} // 211980 // frameshift /// 131550 // ?Inflammatory skin and bowel disease, neonatal, 2 // 616069 // frameshift /// 131550 // Nonsmal…	---	---	- // GA	2	7	55238010	+	rs758925495
AX-11102625	Affx-30633732	rs10258429	2	7	55170394	55170394	+	0	p11.2	TCCTGTAATCAAAGTAATGATGGCAGCGTGTCCCA[C/T]CAGAGCGGGAGCCCAGCTGCTCAGGAGTCATGCTT	T	C	C	T	ENST00000275493 // intron // 0 // Hs.488293 // EGFR // 1956 // epidermal growth factor receptor /// ENST00000344576 // synon // 0 // Hs.488293 // EGFR // 1956 // epidermal growth factor receptor /// ENST00000442591 // intron // 0 // Hs.488293 // EGFR // 1956 // epidermal growth factor receptor /// ENST00000454757 // intron // 0 // Hs.488293 // EGFR // 1956 // epidermal growth factor receptor /// …	---	D7S1988 // downstream // 52994 /// D7S2066E // upstream // 35666	0.0657 // --- // CEU /// 0.0534 // --- // CHB /// 0.0433 // --- // JPT /// 0.2546 // --- // YRI	0.1111 // CEU /// 0.1068 // CHB /// 0.0865 // JPT /// 0.3426 // YRI	198 // CEU /// 206 // CHB /// 208 // JPT /// 216 // YRI	---	same	1	0	T // CEU /// T // CHB /// T // JPT /// T // YRI	0.0657 // CEU /// 0.0534 // CHB /// 0.0433 // JPT /// 0.2546 // YRI	131550 // Nonsmall cell lung cancer, response to tyrosine kinase inhibitor in // 211980 // intron /// 131550 // Adenocarcinoma of lung, response to tyrosine kinase inhibitor in // 211980 // intron /// 131550 // {Nonsmall cell lung cancer, susceptibility to} // 211980 // intron /// 131550 // ?Inflammatory skin and bowel disease, neonatal, 2 // 616069 // intron /// 131550 // Nonsmall cell lung canc…	---	---	T // C	2	7	55238087	+	rs10258429
AX-83420434	Affx-52281857	---	2	7	55170449	55170449	+	0	p11.2	CTCAGGAGTCATGCTTAGGATGGATCCCTTCTCTT[C/G]TGCCGTCAGAGTTTCAGCTGGGTTGGGGTGGATGC	C	G	C	G	ENST00000275493 // intron // 0 // Hs.488293 // EGFR // 1956 // epidermal growth factor receptor /// ENST00000344576 // missense // 0 // Hs.488293 // EGFR // 1956 // epidermal growth factor receptor /// ENST00000442591 // intron // 0 // Hs.488293 // EGFR // 1956 // epidermal growth factor receptor /// ENST00000454757 // intron // 0 // Hs.488293 // EGFR // 1956 // epidermal growth factor receptor /…	---	D7S1988 // downstream // 53049 /// D7S2066E // upstream // 35611	--- // 0.0000 // CEU /// --- // 0.0000 // CHB /// --- // 0.0000 // JPT /// --- // 0.0000 // YRI	0.0000 // CEU /// 0.0000 // CHB /// 0.0000 // JPT /// 0.0000 // YRI	198 // CEU /// 206 // CHB /// 208 // JPT /// 216 // YRI	---	---	2	0	G // CEU /// G // CHB /// G // JPT /// G // YRI	0.0000 // CEU /// 0.0000 // CHB /// 0.0000 // JPT /// 0.0000 // YRI	131550 // Nonsmall cell lung cancer, response to tyrosine kinase inhibitor in // 211980 // intron /// 131550 // Adenocarcinoma of lung, response to tyrosine kinase inhibitor in // 211980 // intron /// 131550 // {Nonsmall cell lung cancer, susceptibility to} // 211980 // intron /// 131550 // ?Inflammatory skin and bowel disease, neonatal, 2 // 616069 // intron /// 131550 // Nonsmall cell lung canc…	---	---	C // G	2	7	55238142	+	rs138963326
AX-15719166	Affx-30633734	rs111275056	2	7	55170483	55170483	+	0	p11.2	TCTGCCGTCAGAGTTTCAGCTGGGTTGGGGTGGAT[A/G]CAGCCACCTCCATGCCTGGCCTTCTGCATCTGTGA	A	G	G	A	ENST00000275493 // intron // 0 // Hs.488293 // EGFR // 1956 // epidermal growth factor receptor /// ENST00000344576 // missense // 0 // Hs.488293 // EGFR // 1956 // epidermal growth factor receptor /// ENST00000442591 // intron // 0 // Hs.488293 // EGFR // 1956 // epidermal growth factor receptor /// ENST00000454757 // intron // 0 // Hs.488293 // EGFR // 1956 // epidermal growth factor receptor /…	---	D7S1988 // downstream // 53083 /// D7S2066E // upstream // 35577	0.0000 // --- // CEU /// 0.0000 // --- // CHB /// 0.0000 // --- // JPT /// 0.0000 // --- // YRI	0.0000 // CEU /// 0.0000 // CHB /// 0.0000 // JPT /// 0.0000 // YRI	198 // CEU /// 206 // CHB /// 208 // JPT /// 216 // YRI	---	same	1	0	A // CEU /// A // CHB /// A // JPT /// A // YRI	0.0000 // CEU /// 0.0000 // CHB /// 0.0000 // JPT /// 0.0000 // YRI	131550 // Nonsmall cell lung cancer, response to tyrosine kinase inhibitor in // 211980 // intron /// 131550 // Adenocarcinoma of lung, response to tyrosine kinase inhibitor in // 211980 // intron /// 131550 // {Nonsmall cell lung cancer, susceptibility to} // 211980 // intron /// 131550 // ?Inflammatory skin and bowel disease, neonatal, 2 // 616069 // intron /// 131550 // Nonsmall cell lung canc…	---	---	A // G	2	7	55238176	+	rs111275056
AX-83386995	Affx-52281858	rs77402685	2	7	55170533	55170533	+	0	p11.2	CCTGGCCTTCTGCATCTGTGATCATCACGGCCTCC[C/T]CCTGCCACTGAGCCTCATGCCTTCACGTGTCTGTT	T	C	T	C	ENST00000275493 // intron // 0 // Hs.488293 // EGFR // 1956 // epidermal growth factor receptor /// ENST00000344576 // missense // 0 // Hs.488293 // EGFR // 1956 // epidermal growth factor receptor /// ENST00000442591 // intron // 0 // Hs.488293 // EGFR // 1956 // epidermal growth factor receptor /// ENST00000454757 // intron // 0 // Hs.488293 // EGFR // 1956 // epidermal growth factor receptor /…	---	D7S1988 // downstream // 53133 /// D7S2066E // upstream // 35527	1.0000 // 0.0000 // CEU /// 1.0000 // 0.0000 // CHB /// 1.0000 // 0.0000 // JPT /// 1.0000 // 0.0000 // YRI	0.0000 // CEU /// 0.0000 // CHB /// 0.0000 // JPT /// 0.0000 // YRI	94 // CEU /// 48 // CHB /// 164 // JPT /// 95 // YRI	---	same	1	0	C // CEU /// C // CHB /// C // JPT /// C // YRI	0.0000 // CEU /// 0.0000 // CHB /// 0.0000 // JPT /// 0.0000 // YRI	131550 // Nonsmall cell lung cancer, response to tyrosine kinase inhibitor in // 211980 // intron /// 131550 // Adenocarcinoma of lung, response to tyrosine kinase inhibitor in // 211980 // intron /// 131550 // {Nonsmall cell lung cancer, susceptibility to} // 211980 // intron /// 131550 // ?Inflammatory skin and bowel disease, neonatal, 2 // 616069 // intron /// 131550 // Nonsmall cell lung canc…	---	---	T // C	2	7	55238226	+	rs77402685
AX-42227509	Affx-30633736	rs10258568	2	7	55170534	55170534	+	0	p11.2	CTGGCCTTCTGCATCTGTGATCATCACGGCCTCCT[C/T]CTGCCACTGAGCCTCATGCCTTCACGTGTCTGTTC	T	C	C	T	ENST00000275493 // intron // 0 // Hs.488293 // EGFR // 1956 // epidermal growth factor receptor /// ENST00000344576 // missense // 0 // Hs.488293 // EGFR // 1956 // epidermal growth factor receptor /// ENST00000442591 // intron // 0 // Hs.488293 // EGFR // 1956 // epidermal growth factor receptor /// ENST00000454757 // intron // 0 // Hs.488293 // EGFR // 1956 // epidermal growth factor receptor /…	---	D7S1988 // downstream // 53134 /// D7S2066E // upstream // 35526	0.0000 // --- // CEU /// 0.0000 // --- // CHB /// 0.0000 // --- // JPT /// 0.1343 // --- // YRI	0.0000 // CEU /// 0.0000 // CHB /// 0.0000 // JPT /// 0.1944 // YRI	198 // CEU /// 206 // CHB /// 208 // JPT /// 216 // YRI	---	same	1	0	T // CEU /// T // CHB /// T // JPT /// T // YRI	0.0000 // CEU /// 0.0000 // CHB /// 0.0000 // JPT /// 0.1343 // YRI	131550 // Nonsmall cell lung cancer, response to tyrosine kinase inhibitor in // 211980 // intron /// 131550 // Adenocarcinoma of lung, response to tyrosine kinase inhibitor in // 211980 // intron /// 131550 // {Nonsmall cell lung cancer, susceptibility to} // 211980 // intron /// 131550 // ?Inflammatory skin and bowel disease, neonatal, 2 // 616069 // intron /// 131550 // Nonsmall cell lung canc…	---	---	T // C	2	7	55238227	+	rs10258568
AX-42227513	Affx-30633741	rs17336995	2	7	55170687	55170687	+	0	p11.2	CCTTTGCCAGTGCCTCTCACCCCAACTAGTAGCTA[A/G]CCATCACCCCCAGGACTGACCTCTTCCTCCTCGCT	A	G	A	G	ENST00000275493 // intron // 0 // Hs.488293 // EGFR // 1956 // epidermal growth factor receptor /// ENST00000344576 // UTR-3 // 0 // Hs.488293 // EGFR // 1956 // epidermal growth factor receptor /// ENST00000442591 // intron // 0 // Hs.488293 // EGFR // 1956 // epidermal growth factor receptor /// ENST00000454757 // intron // 0 // Hs.488293 // EGFR // 1956 // epidermal growth factor receptor /// …	---	D7S1988 // downstream // 53287 /// D7S2066E // upstream // 35373	--- // 0.0000 // CEU /// --- // 0.0000 // CHB /// --- // 0.0000 // JPT /// --- // 0.0694 // YRI	0.0000 // CEU /// 0.0000 // CHB /// 0.0000 // JPT /// 0.1389 // YRI	198 // CEU /// 206 // CHB /// 208 // JPT /// 216 // YRI	YES	same	1	0	G // CEU /// G // CHB /// G // JPT /// G // YRI	0.0000 // CEU /// 0.0000 // CHB /// 0.0000 // JPT /// 0.0694 // YRI	131550 // Nonsmall cell lung cancer, response to tyrosine kinase inhibitor in // 211980 // intron /// 131550 // Adenocarcinoma of lung, response to tyrosine kinase inhibitor in // 211980 // intron /// 131550 // {Nonsmall cell lung cancer, susceptibility to} // 211980 // intron /// 131550 // ?Inflammatory skin and bowel disease, neonatal, 2 // 616069 // intron /// 131550 // Nonsmall cell lung canc…	---	---	A // G	2	7	55238380	+	rs17336995
AX-11103672	Affx-30633743	rs10277413	2	7	55170771	55170771	+	0	p11.2	TCAAAGCACAGAATTTGTCAGAAACCTGCAGGGAC[G/T]CCATGCTGCCAGCCTTCTCCGTAATTAGCATGGCC	T	G	T	G	ENST00000275493 // intron // 0 // Hs.488293 // EGFR // 1956 // epidermal growth factor receptor /// ENST00000344576 // UTR-3 // 0 // Hs.488293 // EGFR // 1956 // epidermal growth factor receptor /// ENST00000442591 // intron // 0 // Hs.488293 // EGFR // 1956 // epidermal growth factor receptor /// ENST00000454757 // intron // 0 // Hs.488293 // EGFR // 1956 // epidermal growth factor receptor /// …	---	D7S1988 // downstream // 53371 /// D7S2066E // upstream // 35289	--- // 0.3434 // CEU /// --- // 0.4757 // CHB /// 0.3462 // --- // JPT /// --- // 0.2269 // YRI	0.4040 // CEU /// 0.5437 // CHB /// 0.5192 // JPT /// 0.3241 // YRI	198 // CEU /// 206 // CHB /// 208 // JPT /// 216 // YRI	YES	same	1	0	G // CEU /// G // CHB /// T // JPT /// G // YRI	0.3434 // CEU /// 0.4757 // CHB /// 0.3462 // JPT /// 0.2269 // YRI	131550 // Nonsmall cell lung cancer, response to tyrosine kinase inhibitor in // 211980 // intron /// 131550 // Adenocarcinoma of lung, response to tyrosine kinase inhibitor in // 211980 // intron /// 131550 // {Nonsmall cell lung cancer, susceptibility to} // 211980 // intron /// 131550 // ?Inflammatory skin and bowel disease, neonatal, 2 // 616069 // intron /// 131550 // Nonsmall cell lung canc…	---	---	T // G	2	7	55238464	+	rs10277413
AX-86702600	Affx-80232194	---	2	7	55171173	55171173	+	0	p11.2	ATGAGAAAAATGTATATTTCTCTTTCACTTCCTAC[A/C]GATGCACTGGGCCAGGTCTTGAAGGCTGTCCAACG	A	C	A	C	ENST00000275493 // splice-site // 0 // Hs.488293 // EGFR // 1956 // epidermal growth factor receptor /// ENST00000442591 // splice-site // 0 // Hs.488293 // EGFR // 1956 // epidermal growth factor receptor /// ENST00000454757 // splice-site // 0 // Hs.488293 // EGFR // 1956 // epidermal growth factor receptor /// ENST00000455089 // splice-site // 0 // Hs.488293 // EGFR // 1956 // epidermal growth…	---	D7S1988 // downstream // 53773 /// D7S2066E // upstream // 34887	---	---	---	---	---	1	0	---	---	131550 // Nonsmall cell lung cancer, response to tyrosine kinase inhibitor in // 211980 // splice-site /// 131550 // Adenocarcinoma of lung, response to tyrosine kinase inhibitor in // 211980 // splice-site /// 131550 // {Nonsmall cell lung cancer, susceptibility to} // 211980 // splice-site /// 131550 // ?Inflammatory skin and bowel disease, neonatal, 2 // 616069 // splice-site	---	---	A // C	2	7	55238866	+	rs774963273
AX-94303037	Affx-30633751	---	2	7	55171181	55171181	+	0	p11.2	AATGTATATTTCTCTTTCACTTCCTACAGATGCAC[A/T]GGGCCAGGTCTTGAAGGCTGTCCAACGAATGGGTA	A	T	T	A	ENST00000275493 // synon // 0 // Hs.488293 // EGFR // 1956 // epidermal growth factor receptor /// ENST00000442591 // synon // 0 // Hs.488293 // EGFR // 1956 // epidermal growth factor receptor /// ENST00000454757 // synon // 0 // Hs.488293 // EGFR // 1956 // epidermal growth factor receptor /// ENST00000455089 // synon // 0 // Hs.488293 // EGFR // 1956 // epidermal growth factor receptor /// NM_…	---	D7S1988 // downstream // 53781 /// D7S2066E // upstream // 34879	0.3434 // --- // CEU /// 0.4757 // --- // CHB /// --- // 0.3462 // JPT /// 0.2870 // --- // YRI	0.4040 // CEU /// 0.5437 // CHB /// 0.5192 // JPT /// 0.4074 // YRI	198 // CEU /// 206 // CHB /// 208 // JPT /// 216 // YRI	---	---	2	0	A // CEU /// A // CHB /// T // JPT /// A // YRI	0.3434 // CEU /// 0.4757 // CHB /// 0.3462 // JPT /// 0.2870 // YRI	131550 // Nonsmall cell lung cancer, response to tyrosine kinase inhibitor in // 211980 // synon /// 131550 // Adenocarcinoma of lung, response to tyrosine kinase inhibitor in // 211980 // synon /// 131550 // {Nonsmall cell lung cancer, susceptibility to} // 211980 // synon /// 131550 // ?Inflammatory skin and bowel disease, neonatal, 2 // 616069 // synon	---	---	A // T	2	7	55238874	+	rs2227984
AX-94313072	Affx-30633751	---	2	7	55171181	55171181	+	0	p11.2	AATGTATATTTCTCTTTCACTTCCTACAGATGCAC[A/T]GGGCCAGGTCTTGAAGGCTGTCCAACGAATGGGTA	A	T	T	A	ENST00000275493 // synon // 0 // Hs.488293 // EGFR // 1956 // epidermal growth factor receptor /// ENST00000442591 // synon // 0 // Hs.488293 // EGFR // 1956 // epidermal growth factor receptor /// ENST00000454757 // synon // 0 // Hs.488293 // EGFR // 1956 // epidermal growth factor receptor /// ENST00000455089 // synon // 0 // Hs.488293 // EGFR // 1956 // epidermal growth factor receptor /// NM_…	---	D7S1988 // downstream // 53781 /// D7S2066E // upstream // 34879	0.3434 // --- // CEU /// 0.4757 // --- // CHB /// --- // 0.3462 // JPT /// 0.2870 // --- // YRI	0.4040 // CEU /// 0.5437 // CHB /// 0.5192 // JPT /// 0.4074 // YRI	198 // CEU /// 206 // CHB /// 208 // JPT /// 216 // YRI	---	---	2	0	A // CEU /// A // CHB /// T // JPT /// A // YRI	0.3434 // CEU /// 0.4757 // CHB /// 0.3462 // JPT /// 0.2870 // YRI	131550 // Nonsmall cell lung cancer, response to tyrosine kinase inhibitor in // 211980 // synon /// 131550 // Adenocarcinoma of lung, response to tyrosine kinase inhibitor in // 211980 // synon /// 131550 // {Nonsmall cell lung cancer, susceptibility to} // 211980 // synon /// 131550 // ?Inflammatory skin and bowel disease, neonatal, 2 // 616069 // synon	---	---	A // T	2	7	55238874	+	rs2227984
AX-83451239	Affx-52281859	---	2	7	55172999	55172999	+	0	p11.2	TTCCTCCACCTCATTCCAGGCCTAAGATCCCGTCC[A/C]TCGCCACTGGGATGGTGGGGGCCCTCCTCTTGCTG	A	C	A	C	ENST00000275493 // missense // 0 // Hs.488293 // EGFR // 1956 // epidermal growth factor receptor /// ENST00000442591 // intron // 0 // Hs.488293 // EGFR // 1956 // epidermal growth factor receptor /// ENST00000454757 // missense // 0 // Hs.488293 // EGFR // 1956 // epidermal growth factor receptor /// ENST00000455089 // missense // 0 // Hs.488293 // EGFR // 1956 // epidermal growth factor recept…	---	D7S1988 // downstream // 55599 /// D7S2066E // upstream // 33061	--- // 0.0000 // CEU /// --- // 0.0000 // CHB /// --- // 0.0000 // JPT /// --- // 0.0046 // YRI	0.0000 // CEU /// 0.0000 // CHB /// 0.0000 // JPT /// 0.0093 // YRI	198 // CEU /// 206 // CHB /// 208 // JPT /// 216 // YRI	---	---	1	0	C // CEU /// C // CHB /// C // JPT /// C // YRI	0.0000 // CEU /// 0.0000 // CHB /// 0.0000 // JPT /// 0.0046 // YRI	131550 // Nonsmall cell lung cancer, response to tyrosine kinase inhibitor in // 211980 // intron /// 131550 // Adenocarcinoma of lung, response to tyrosine kinase inhibitor in // 211980 // intron /// 131550 // {Nonsmall cell lung cancer, susceptibility to} // 211980 // intron /// 131550 // ?Inflammatory skin and bowel disease, neonatal, 2 // 616069 // intron /// 131550 // Nonsmall cell lung canc…	---	---	A // C	2	7	55240692	+	rs140516819
AX-83370917	Affx-52281860	rs150423237	2	7	55173087	55173087	+	0	p11.2	GATCGGCCTCTTCATGCGAAGGCGCCACATCGTTC[A/G]GAAGCGCACGCTGCGGAGGCTGCTGCAGGAGAGGG	A	G	G	A	ENST00000275493 // missense // 0 // Hs.488293 // EGFR // 1956 // epidermal growth factor receptor /// ENST00000442591 // intron // 0 // Hs.488293 // EGFR // 1956 // epidermal growth factor receptor /// ENST00000454757 // missense // 0 // Hs.488293 // EGFR // 1956 // epidermal growth factor receptor /// ENST00000455089 // missense // 0 // Hs.488293 // EGFR // 1956 // epidermal growth factor recept…	---	D7S1988 // downstream // 55687 /// D7S2066E // upstream // 32973	0.0000 // 1.0000 // CEU /// 0.0000 // 1.0000 // CHB /// 0.0000 // 1.0000 // JPT /// 0.0000 // 1.0000 // YRI	0.0000 // CEU /// 0.0000 // CHB /// 0.0000 // JPT /// 0.0000 // YRI	94 // CEU /// 48 // CHB /// 166 // JPT /// 95 // YRI	---	same	1	0	A // CEU /// A // CHB /// A // JPT /// A // YRI	0.0000 // CEU /// 0.0000 // CHB /// 0.0000 // JPT /// 0.0000 // YRI	131550 // Nonsmall cell lung cancer, response to tyrosine kinase inhibitor in // 211980 // intron /// 131550 // Adenocarcinoma of lung, response to tyrosine kinase inhibitor in // 211980 // intron /// 131550 // {Nonsmall cell lung cancer, susceptibility to} // 211980 // intron /// 131550 // ?Inflammatory skin and bowel disease, neonatal, 2 // 616069 // intron /// 131550 // Nonsmall cell lung canc…	---	---	A // G	2	7	55240780	+	rs150423237
AX-83230978	Affx-52281861	rs138193597	2	7	55173096	55173096	+	0	p11.2	CTTCATGCGAAGGCGCCACATCGTTCGGAAGCGCA[C/T]GCTGCGGAGGCTGCTGCAGGAGAGGGAGGTGAGTG	T	C	C	T	ENST00000275493 // missense // 0 // Hs.488293 // EGFR // 1956 // epidermal growth factor receptor /// ENST00000442591 // intron // 0 // Hs.488293 // EGFR // 1956 // epidermal growth factor receptor /// ENST00000454757 // missense // 0 // Hs.488293 // EGFR // 1956 // epidermal growth factor receptor /// ENST00000455089 // missense // 0 // Hs.488293 // EGFR // 1956 // epidermal growth factor recept…	---	D7S1988 // downstream // 55696 /// D7S2066E // upstream // 32964	0.0000 // 1.0000 // CEU /// 0.0000 // 1.0000 // CHB /// 0.0000 // 1.0000 // JPT /// 0.0000 // 1.0000 // YRI	0.0000 // CEU /// 0.0000 // CHB /// 0.0000 // JPT /// 0.0000 // YRI	94 // CEU /// 48 // CHB /// 165 // JPT /// 95 // YRI	---	same	1	0	T // CEU /// T // CHB /// T // JPT /// T // YRI	0.0000 // CEU /// 0.0000 // CHB /// 0.0000 // JPT /// 0.0000 // YRI	131550 // Nonsmall cell lung cancer, response to tyrosine kinase inhibitor in // 211980 // intron /// 131550 // Adenocarcinoma of lung, response to tyrosine kinase inhibitor in // 211980 // intron /// 131550 // {Nonsmall cell lung cancer, susceptibility to} // 211980 // intron /// 131550 // ?Inflammatory skin and bowel disease, neonatal, 2 // 616069 // intron /// 131550 // Nonsmall cell lung canc…	---	---	T // C	2	7	55240789	+	rs138193597
AX-42227527	Affx-30633783	rs17290301	2	7	55173189	55173189	+	0	p11.2	GCCCTCGCACCCCGACAGGAACAAGGGCCAGCCCC[A/G]AGAACGGGCCATTAGCAGTTGTGTATGTTAGATAC	A	G	G	A	ENST00000275493 // intron // 0 // Hs.488293 // EGFR // 1956 // epidermal growth factor receptor /// ENST00000442591 // intron // 0 // Hs.488293 // EGFR // 1956 // epidermal growth factor receptor /// ENST00000454757 // intron // 0 // Hs.488293 // EGFR // 1956 // epidermal growth factor receptor /// ENST00000455089 // intron // 0 // Hs.488293 // EGFR // 1956 // epidermal growth factor receptor ///…	---	D7S1988 // downstream // 55789 /// D7S2066E // upstream // 32871	0.0253 // --- // CEU /// 0.0049 // --- // CHB /// 0.0000 // --- // JPT /// 0.0093 // --- // YRI	0.0505 // CEU /// 0.0097 // CHB /// 0.0000 // JPT /// 0.0185 // YRI	198 // CEU /// 206 // CHB /// 208 // JPT /// 216 // YRI	---	same	1	0	A // CEU /// A // CHB /// A // JPT /// A // YRI	0.0253 // CEU /// 0.0049 // CHB /// 0.0000 // JPT /// 0.0093 // YRI	131550 // Nonsmall cell lung cancer, response to tyrosine kinase inhibitor in // 211980 // intron /// 131550 // Adenocarcinoma of lung, response to tyrosine kinase inhibitor in // 211980 // intron /// 131550 // {Nonsmall cell lung cancer, susceptibility to} // 211980 // intron /// 131550 // ?Inflammatory skin and bowel disease, neonatal, 2 // 616069 // intron	---	---	A // G	2	7	55240882	+	rs17290301
AX-164429706	Affx-91432231	rs397517086	1	7	55173986	55173988	+	0	p11.2	GCTCCCAACCAAGCTCTCTTGAGGATCTTGAAGGA[-/AAC]TGAATTCAAAAAGATCAAAGTGCTGGGCTCCGGTG	-	AAC	AAC	-	ENST00000275493 // aa-indel // 0 // Hs.488293 // EGFR // 1956 // epidermal growth factor receptor /// ENST00000442591 // intron // 0 // Hs.488293 // EGFR // 1956 // epidermal growth factor receptor /// ENST00000454757 // aa-indel // 0 // Hs.488293 // EGFR // 1956 // epidermal growth factor receptor /// ENST00000455089 // aa-indel // 0 // Hs.488293 // EGFR // 1956 // epidermal growth factor recept…	---	D7S1988 // downstream // 56586 /// D7S2066E // upstream // 32074	---	---	---	---	same	2	0	---	---	131550 // Nonsmall cell lung cancer, response to tyrosine kinase inhibitor in // 211980 // aa-indel /// 131550 // Adenocarcinoma of lung, response to tyrosine kinase inhibitor in // 211980 // aa-indel /// 131550 // {Nonsmall cell lung cancer, susceptibility to} // 211980 // aa-indel /// 131550 // ?Inflammatory skin and bowel disease, neonatal, 2 // 616069 // aa-indel /// 131550 // Nonsmall cell l…	---	---	- // AAC	2	7	55241679	+	rs397517086
AX-83298242	Affx-52281862	rs138240620	2	7	55174039	55174039	+	0	p11.2	CAAAGTGCTGGGCTCCGGTGCGTTCGGCACGGTGT[A/G]TAAGGTAAGGTCCCTGGCACAGGCCTCTGGGCTGG	A	G	A	G	ENST00000275493 // missense // 0 // Hs.488293 // EGFR // 1956 // epidermal growth factor receptor /// ENST00000442591 // intron // 0 // Hs.488293 // EGFR // 1956 // epidermal growth factor receptor /// ENST00000454757 // missense // 0 // Hs.488293 // EGFR // 1956 // epidermal growth factor receptor /// ENST00000455089 // missense // 0 // Hs.488293 // EGFR // 1956 // epidermal growth factor recept…	---	D7S1988 // downstream // 56639 /// D7S2066E // upstream // 32021	--- // 0.0000 // CEU /// --- // 0.0000 // CHB /// --- // 0.0000 // JPT /// --- // 0.0000 // YRI	0.0000 // CEU /// 0.0000 // CHB /// 0.0000 // JPT /// 0.0000 // YRI	198 // CEU /// 206 // CHB /// 208 // JPT /// 216 // YRI	---	same	1	0	G // CEU /// G // CHB /// G // JPT /// G // YRI	0.0000 // CEU /// 0.0000 // CHB /// 0.0000 // JPT /// 0.0000 // YRI	131550 // Nonsmall cell lung cancer, response to tyrosine kinase inhibitor in // 211980 // intron /// 131550 // Adenocarcinoma of lung, response to tyrosine kinase inhibitor in // 211980 // intron /// 131550 // {Nonsmall cell lung cancer, susceptibility to} // 211980 // intron /// 131550 // ?Inflammatory skin and bowel disease, neonatal, 2 // 616069 // intron /// 131550 // Nonsmall cell lung canc…	---	---	A // G	2	7	55241732	+	rs138240620
AX-36266357	Affx-30633812	rs79158087	2	7	55174354	55174354	+	0	p11.2	GAGGGCCGCCTCTCACCGCACGGCATCAGAATGCA[A/G]CCCAGCTGAAATGGGCTCATCTTCGTTTGCTTCTT	A	G	G	A	ENST00000275493 // intron // 0 // Hs.488293 // EGFR // 1956 // epidermal growth factor receptor /// ENST00000442591 // intron // 0 // Hs.488293 // EGFR // 1956 // epidermal growth factor receptor /// ENST00000454757 // intron // 0 // Hs.488293 // EGFR // 1956 // epidermal growth factor receptor /// ENST00000455089 // intron // 0 // Hs.488293 // EGFR // 1956 // epidermal growth factor receptor ///…	---	D7S1988 // downstream // 56954 /// D7S2066E // upstream // 31706	0.0000 // --- // CEU /// 0.0146 // --- // CHB /// 0.0288 // --- // JPT /// 0.0000 // --- // YRI	0.0000 // CEU /// 0.0291 // CHB /// 0.0577 // JPT /// 0.0000 // YRI	198 // CEU /// 206 // CHB /// 208 // JPT /// 216 // YRI	---	same	1	0	A // CEU /// A // CHB /// A // JPT /// A // YRI	0.0000 // CEU /// 0.0146 // CHB /// 0.0288 // JPT /// 0.0000 // YRI	131550 // Nonsmall cell lung cancer, response to tyrosine kinase inhibitor in // 211980 // intron /// 131550 // Adenocarcinoma of lung, response to tyrosine kinase inhibitor in // 211980 // intron /// 131550 // {Nonsmall cell lung cancer, susceptibility to} // 211980 // intron /// 131550 // ?Inflammatory skin and bowel disease, neonatal, 2 // 616069 // intron	---	---	A // G	2	7	55242047	+	rs79158087
AX-91976169	Affx-91432238	rs397517094	6	7	55174769	55174786	+	0	p11.2	CCAGAAGGTGAGAAAGTTAAAATTCCCGTCGCTAT[AAA/CAAGGAATTAAGAGAAGC]AACATCTCCGAAAGCCAACAAGGAAATCCTCGATG	AAA	CAAGGAATTAAGAGAAGC	CAAGGAATTAAGAGAAGC	AAA	ENST00000275493 // frameshift // 0 // Hs.488293 // EGFR // 1956 // epidermal growth factor receptor /// ENST00000442591 // intron // 0 // Hs.488293 // EGFR // 1956 // epidermal growth factor receptor /// ENST00000454757 // frameshift // 0 // Hs.488293 // EGFR // 1956 // epidermal growth factor receptor /// ENST00000455089 // frameshift // 0 // Hs.488293 // EGFR // 1956 // epidermal growth factor …	---	D7S1988 // downstream // 57369 /// D7S2066E // upstream // 31291	---	---	---	---	same	1	0	---	---	131550 // Nonsmall cell lung cancer, response to tyrosine kinase inhibitor in // 211980 // frameshift /// 131550 // Adenocarcinoma of lung, response to tyrosine kinase inhibitor in // 211980 // frameshift /// 131550 // {Nonsmall cell lung cancer, susceptibility to} // 211980 // frameshift /// 131550 // ?Inflammatory skin and bowel disease, neonatal, 2 // 616069 // frameshift /// 131550 // Nonsmal…	---	---	AAA // CAAGGAATTAAGAGAAGC	2	7	55242462	+	rs397517094
AX-92021398	Affx-91424982	rs397517098	1	7	55174777	55174785	+	0	p11.2	TGAGAAAGTTAAAATTCCCGTCGCTATCAAGGAAT[-/TAAGAGAAG]CAACATCTCCGAAAGCCAACAAGGAAATCCTCGAT	-	TAAGAGAAG	TAAGAGAAG	-	ENST00000275493 // aa-indel // 0 // Hs.488293 // EGFR // 1956 // epidermal growth factor receptor /// ENST00000442591 // intron // 0 // Hs.488293 // EGFR // 1956 // epidermal growth factor receptor /// ENST00000454757 // aa-indel // 0 // Hs.488293 // EGFR // 1956 // epidermal growth factor receptor /// ENST00000455089 // aa-indel // 0 // Hs.488293 // EGFR // 1956 // epidermal growth factor recept…	---	D7S1988 // downstream // 57377 /// D7S2066E // upstream // 31283	---	---	---	---	same	1	0	---	---	131550 // Nonsmall cell lung cancer, response to tyrosine kinase inhibitor in // 211980 // aa-indel /// 131550 // Adenocarcinoma of lung, response to tyrosine kinase inhibitor in // 211980 // aa-indel /// 131550 // {Nonsmall cell lung cancer, susceptibility to} // 211980 // aa-indel /// 131550 // ?Inflammatory skin and bowel disease, neonatal, 2 // 616069 // aa-indel /// 131550 // Nonsmall cell l…	---	---	- // TAAGAGAAG	2	7	55242470	+	rs397517098
AX-42227541	Affx-30633840	rs9692301	2	7	55176061	55176061	+	0	p11.2	AGTAACAAAATGTTAAGTCTATTAACATAACCACA[A/G]GAAATACAGGAAGACGGGCAATCTGTGAAGCCTTT	A	G	A	G	ENST00000275493 // intron // 0 // Hs.488293 // EGFR // 1956 // epidermal growth factor receptor /// ENST00000442591 // intron // 0 // Hs.488293 // EGFR // 1956 // epidermal growth factor receptor /// ENST00000454757 // intron // 0 // Hs.488293 // EGFR // 1956 // epidermal growth factor receptor /// ENST00000455089 // intron // 0 // Hs.488293 // EGFR // 1956 // epidermal growth factor receptor ///…	---	D7S1988 // downstream // 58661 /// D7S2066E // upstream // 29999	--- // 0.3232 // CEU /// --- // 0.0146 // CHB /// --- // 0.0096 // JPT /// --- // 0.1898 // YRI	0.4242 // CEU /// 0.0291 // CHB /// 0.0192 // JPT /// 0.2685 // YRI	198 // CEU /// 206 // CHB /// 208 // JPT /// 216 // YRI	YES	same	1	0	G // CEU /// G // CHB /// G // JPT /// G // YRI	0.3232 // CEU /// 0.0146 // CHB /// 0.0096 // JPT /// 0.1898 // YRI	131550 // Nonsmall cell lung cancer, response to tyrosine kinase inhibitor in // 211980 // intron /// 131550 // Adenocarcinoma of lung, response to tyrosine kinase inhibitor in // 211980 // intron /// 131550 // {Nonsmall cell lung cancer, susceptibility to} // 211980 // intron /// 131550 // ?Inflammatory skin and bowel disease, neonatal, 2 // 616069 // intron	---	---	A // G	2	7	55243754	+	rs9692301
AX-42227543	Affx-30633841	rs11514996	2	7	55176116	55176116	+	0	p11.2	AATCTGTGAAGCCTTTCACTTACAATCTCTGGCCC[C/T]TCACCTGTGCTGTGTAGGAAAATCTTTGTGCACAA	T	C	C	T	ENST00000275493 // intron // 0 // Hs.488293 // EGFR // 1956 // epidermal growth factor receptor /// ENST00000442591 // intron // 0 // Hs.488293 // EGFR // 1956 // epidermal growth factor receptor /// ENST00000454757 // intron // 0 // Hs.488293 // EGFR // 1956 // epidermal growth factor receptor /// ENST00000455089 // intron // 0 // Hs.488293 // EGFR // 1956 // epidermal growth factor receptor ///…	---	D7S1988 // downstream // 58716 /// D7S2066E // upstream // 29944	0.3232 // --- // CEU /// --- // 0.4709 // CHB /// --- // 0.3365 // JPT /// 0.1759 // --- // YRI	0.4242 // CEU /// 0.5340 // CHB /// 0.5192 // JPT /// 0.3148 // YRI	198 // CEU /// 206 // CHB /// 208 // JPT /// 216 // YRI	---	same	1	0	T // CEU /// C // CHB /// C // JPT /// T // YRI	0.3232 // CEU /// 0.4709 // CHB /// 0.3365 // JPT /// 0.1759 // YRI	131550 // Nonsmall cell lung cancer, response to tyrosine kinase inhibitor in // 211980 // intron /// 131550 // Adenocarcinoma of lung, response to tyrosine kinase inhibitor in // 211980 // intron /// 131550 // {Nonsmall cell lung cancer, susceptibility to} // 211980 // intron /// 131550 // ?Inflammatory skin and bowel disease, neonatal, 2 // 616069 // intron	---	---	T // C	2	7	55243809	+	rs11514996
AX-113191870	Affx-53956736	rs138267412	2	7	55177361	55177361	+	0	p11.2	GAGTTAAATAGCACCTTAATCCTGTGGCAGGACAG[C/T]TCATGGGGCCATGTGTGCTCTTAGAAAGACTCACA	T	C	C	T	ENST00000275493 // intron // 0 // Hs.488293 // EGFR // 1956 // epidermal growth factor receptor /// ENST00000442591 // intron // 0 // Hs.488293 // EGFR // 1956 // epidermal growth factor receptor /// ENST00000454757 // intron // 0 // Hs.488293 // EGFR // 1956 // epidermal growth factor receptor /// ENST00000455089 // intron // 0 // Hs.488293 // EGFR // 1956 // epidermal growth factor receptor ///…	---	D7S1988 // downstream // 59961 /// D7S2066E // upstream // 28699	0.0000 // --- // CEU /// 0.0000 // --- // CHB /// 0.0288 // --- // JPT /// 0.0000 // --- // YRI	0.0000 // CEU /// 0.0000 // CHB /// 0.0577 // JPT /// 0.0000 // YRI	198 // CEU /// 206 // CHB /// 208 // JPT /// 216 // YRI	---	same	1	0	T // CEU /// T // CHB /// T // JPT /// T // YRI	0.0000 // CEU /// 0.0000 // CHB /// 0.0288 // JPT /// 0.0000 // YRI	131550 // Nonsmall cell lung cancer, response to tyrosine kinase inhibitor in // 211980 // intron /// 131550 // Adenocarcinoma of lung, response to tyrosine kinase inhibitor in // 211980 // intron /// 131550 // {Nonsmall cell lung cancer, susceptibility to} // 211980 // intron /// 131550 // ?Inflammatory skin and bowel disease, neonatal, 2 // 616069 // intron	---	---	T // C	2	7	55245054	+	rs138267412
AX-42227545	Affx-30633857	rs9642391	2	7	55177671	55177671	+	0	p11.2	GATGAGAGAGACAAGCCAGAAGGAAGGAACCAAAA[C/G]TCATGTCAGCAGTTAGGACAAAATAACAGGCTTTC	C	G	G	C	ENST00000275493 // intron // 0 // Hs.488293 // EGFR // 1956 // epidermal growth factor receptor /// ENST00000442591 // intron // 0 // Hs.488293 // EGFR // 1956 // epidermal growth factor receptor /// ENST00000454757 // intron // 0 // Hs.488293 // EGFR // 1956 // epidermal growth factor receptor /// ENST00000455089 // intron // 0 // Hs.488293 // EGFR // 1956 // epidermal growth factor receptor ///…	---	D7S1988 // downstream // 60271 /// D7S2066E // upstream // 28389	0.2828 // --- // CEU /// --- // 0.4757 // CHB /// --- // 0.3413 // JPT /// 0.0694 // --- // YRI	0.3838 // CEU /// 0.5437 // CHB /// 0.5288 // JPT /// 0.1389 // YRI	198 // CEU /// 206 // CHB /// 208 // JPT /// 216 // YRI	YES	same	2	0	C // CEU /// G // CHB /// G // JPT /// C // YRI	0.2828 // CEU /// 0.4757 // CHB /// 0.3413 // JPT /// 0.0694 // YRI	131550 // Nonsmall cell lung cancer, response to tyrosine kinase inhibitor in // 211980 // intron /// 131550 // Adenocarcinoma of lung, response to tyrosine kinase inhibitor in // 211980 // intron /// 131550 // {Nonsmall cell lung cancer, susceptibility to} // 211980 // intron /// 131550 // ?Inflammatory skin and bowel disease, neonatal, 2 // 616069 // intron	---	---	C // G	2	7	55245364	+	rs9642391
AX-11669288	Affx-30633889	rs845559	2	7	55180267	55180267	+	0	p11.2	CTGTGTGTTCTTTTCCATATCTGAATAAAAGGTCA[C/T]CACCATTTGTATTTTAAAGAGAAAGAGAATTTATG	T	C	C	T	ENST00000275493 // intron // 0 // Hs.488293 // EGFR // 1956 // epidermal growth factor receptor /// ENST00000442411 // exon // 0 // Hs.720489 // EGFR-AS1 // 100507500 // EGFR antisense RNA 1 /// ENST00000442591 // intron // 0 // Hs.488293 // EGFR // 1956 // epidermal growth factor receptor /// ENST00000454757 // intron // 0 // Hs.488293 // EGFR // 1956 // epidermal growth factor receptor /// ENST…	---	D7S1988 // downstream // 62867 /// D7S2066E // upstream // 25793	0.1263 // --- // CEU /// 0.0291 // --- // CHB /// 0.0481 // --- // JPT /// 0.3241 // --- // YRI	0.1919 // CEU /// 0.0583 // CHB /// 0.0962 // JPT /// 0.4074 // YRI	198 // CEU /// 206 // CHB /// 208 // JPT /// 216 // YRI	YES	same	1	0	T // CEU /// T // CHB /// T // JPT /// T // YRI	0.1263 // CEU /// 0.0291 // CHB /// 0.0481 // JPT /// 0.3241 // YRI	131550 // Nonsmall cell lung cancer, response to tyrosine kinase inhibitor in // 211980 // intron /// 131550 // Adenocarcinoma of lung, response to tyrosine kinase inhibitor in // 211980 // intron /// 131550 // {Nonsmall cell lung cancer, susceptibility to} // 211980 // intron /// 131550 // ?Inflammatory skin and bowel disease, neonatal, 2 // 616069 // intron	---	---	T // C	2	7	55247960	+	rs845559
AX-92019255	Affx-85756075	rs121913465	2	7	55181312	55181312	+	0	p11.2	CTCTCCCTCCCTCCAGGAAGCCTACGTGATGGCCA[G/T]CGTGGACAACCCCCACGTGTGCCGCCTGCTGGGCA	T	G	G	T	ENST00000275493 // missense // 0 // Hs.488293 // EGFR // 1956 // epidermal growth factor receptor /// ENST00000442411 // exon // 0 // Hs.720489 // EGFR-AS1 // 100507500 // EGFR antisense RNA 1 /// ENST00000442591 // intron // 0 // Hs.488293 // EGFR // 1956 // epidermal growth factor receptor /// ENST00000454757 // missense // 0 // Hs.488293 // EGFR // 1956 // epidermal growth factor receptor /// …	---	D7S1988 // downstream // 63912 /// D7S2066E // upstream // 24748	---	---	---	---	same	1	0	---	---	131550 // Nonsmall cell lung cancer, response to tyrosine kinase inhibitor in // 211980 // intron /// 131550 // Adenocarcinoma of lung, response to tyrosine kinase inhibitor in // 211980 // intron /// 131550 // {Nonsmall cell lung cancer, susceptibility to} // 211980 // intron /// 131550 // ?Inflammatory skin and bowel disease, neonatal, 2 // 616069 // intron /// 131550 // Nonsmall cell lung canc…	---	---	T // G	2	7	55249005	+	rs121913465
AX-98046205	Affx-98689736	rs397517108	5	7	55181312	55181313	+	0	p11.2	CTCTCCCTCCCTCCAGGAAGCCTACGTGATGGCCA[GC/TT]GTGGACAACCCCCACGTGTGCCGCCTGCTGGGCAT	GC	TT	GC	TT	ENST00000275493 // cds // 0 // Hs.488293 // EGFR // 1956 // epidermal growth factor receptor /// ENST00000442411 // exon // 0 // Hs.720489 // EGFR-AS1 // 100507500 // EGFR antisense RNA 1 /// ENST00000442591 // intron // 0 // Hs.488293 // EGFR // 1956 // epidermal growth factor receptor /// ENST00000454757 // cds // 0 // Hs.488293 // EGFR // 1956 // epidermal growth factor receptor /// ENST000004…	---	D7S1988 // downstream // 63912 /// D7S2066E // upstream // 24748	---	---	---	---	same	1	0	---	---	131550 // Nonsmall cell lung cancer, response to tyrosine kinase inhibitor in // 211980 // cds /// 131550 // Adenocarcinoma of lung, response to tyrosine kinase inhibitor in // 211980 // cds /// 131550 // {Nonsmall cell lung cancer, susceptibility to} // 211980 // cds /// 131550 // ?Inflammatory skin and bowel disease, neonatal, 2 // 616069 // cds /// 131550 // Nonsmall cell lung cancer, response…	---	---	GC // TT	2	7	55249005	+	rs397517108
AX-168650067	Affx-91439333	rs397517111	3	7	55181319	55181320	+	0	p11.2	CCCTCCAGGAAGCCTACGTGATGGCCAGCGTGGAC[-/GGGTTG]AACCCCCACGTGTGCCGCCTGCTGGGCATCTGCCT	-	GGGTTG	-	GGGTTG	ENST00000275493 // aa-indel // 0 // Hs.488293 // EGFR // 1956 // epidermal growth factor receptor /// ENST00000442411 // exon // 0 // Hs.720489 // EGFR-AS1 // 100507500 // EGFR antisense RNA 1 /// ENST00000442591 // intron // 0 // Hs.488293 // EGFR // 1956 // epidermal growth factor receptor /// ENST00000454757 // aa-indel // 0 // Hs.488293 // EGFR // 1956 // epidermal growth factor receptor /// …	---	D7S1988 // downstream // 63919 /// D7S2066E // upstream // 24741	---	---	---	---	same	2	0	---	---	131550 // Nonsmall cell lung cancer, response to tyrosine kinase inhibitor in // 211980 // aa-indel /// 131550 // Adenocarcinoma of lung, response to tyrosine kinase inhibitor in // 211980 // aa-indel /// 131550 // {Nonsmall cell lung cancer, susceptibility to} // 211980 // aa-indel /// 131550 // ?Inflammatory skin and bowel disease, neonatal, 2 // 616069 // aa-indel /// 131550 // Nonsmall cell l…	---	---	- // GGGTTG	2	7	55249012	+	rs397517111
AX-98080552	Affx-98689941	rs397517112	3	7	55181323	55181324	+	0	p11.2	CCAGGAAGCCTACGTGATGGCCAGCGTGGACAACC[-/ACC]CCCACGTGTGCCGCCTGCTGGGCATCTGCCTCACC	-	ACC	-	ACC	ENST00000275493 // aa-indel // 0 // Hs.488293 // EGFR // 1956 // epidermal growth factor receptor /// ENST00000442411 // exon // 0 // Hs.720489 // EGFR-AS1 // 100507500 // EGFR antisense RNA 1 /// ENST00000442591 // intron // 0 // Hs.488293 // EGFR // 1956 // epidermal growth factor receptor /// ENST00000454757 // aa-indel // 0 // Hs.488293 // EGFR // 1956 // epidermal growth factor receptor /// …	---	D7S1988 // downstream // 63923 /// D7S2066E // upstream // 24737	---	---	---	---	same	1	0	---	---	131550 // Nonsmall cell lung cancer, response to tyrosine kinase inhibitor in // 211980 // aa-indel /// 131550 // Adenocarcinoma of lung, response to tyrosine kinase inhibitor in // 211980 // aa-indel /// 131550 // {Nonsmall cell lung cancer, susceptibility to} // 211980 // aa-indel /// 131550 // ?Inflammatory skin and bowel disease, neonatal, 2 // 616069 // aa-indel /// 131550 // Nonsmall cell l…	---	---	- // ACC	2	7	55249016	+	rs397517112
AX-90060969	Affx-89014991	---	2	7	55181335	55181335	+	0	p11.2	ACGTGATGGCCAGCGTGGACAACCCCCACGTGTGC[C/G]GCCTGCTGGGCATCTGCCTCACCTCCACCGTGCAG	C	G	C	G	ENST00000275493 // missense // 0 // Hs.488293 // EGFR // 1956 // epidermal growth factor receptor /// ENST00000442411 // exon // 0 // Hs.720489 // EGFR-AS1 // 100507500 // EGFR antisense RNA 1 /// ENST00000442591 // intron // 0 // Hs.488293 // EGFR // 1956 // epidermal growth factor receptor /// ENST00000454757 // missense // 0 // Hs.488293 // EGFR // 1956 // epidermal growth factor receptor /// …	---	D7S1988 // downstream // 63935 /// D7S2066E // upstream // 24725	---	---	---	---	---	2	0	---	---	131550 // Nonsmall cell lung cancer, response to tyrosine kinase inhibitor in // 211980 // intron /// 131550 // Adenocarcinoma of lung, response to tyrosine kinase inhibitor in // 211980 // intron /// 131550 // {Nonsmall cell lung cancer, susceptibility to} // 211980 // intron /// 131550 // ?Inflammatory skin and bowel disease, neonatal, 2 // 616069 // intron /// 131550 // Nonsmall cell lung canc…	---	---	C // G	2	7	55249028	+	---
AX-90040135	Affx-79516168	rs121434569	2	7	55181378	55181378	+	0	p11.2	GGGCATCTGCCTCACCTCCACCGTGCAGCTCATCA[C/T]GCAGCTCATGCCCTTCGGCTGCCTCCTGGACTATG	T	C	C	T	ENST00000275493 // missense // 0 // Hs.488293 // EGFR // 1956 // epidermal growth factor receptor /// ENST00000442411 // exon // 0 // Hs.720489 // EGFR-AS1 // 100507500 // EGFR antisense RNA 1 /// ENST00000442591 // intron // 0 // Hs.488293 // EGFR // 1956 // epidermal growth factor receptor /// ENST00000454757 // missense // 0 // Hs.488293 // EGFR // 1956 // epidermal growth factor receptor /// …	---	D7S1988 // downstream // 63978 /// D7S2066E // upstream // 24682	---	---	---	---	same	1	0	---	---	131550 // Nonsmall cell lung cancer, response to tyrosine kinase inhibitor in // 211980 // intron /// 131550 // Adenocarcinoma of lung, response to tyrosine kinase inhibitor in // 211980 // intron /// 131550 // {Nonsmall cell lung cancer, susceptibility to} // 211980 // intron /// 131550 // ?Inflammatory skin and bowel disease, neonatal, 2 // 616069 // intron /// 131550 // Nonsmall cell lung canc…	---	---	T // C	2	7	55249071	+	rs121434569
AX-94372931	Affx-92040434	rs754426793	2	7	55181395	55181395	+	0	p11.2	CCACCGTGCAGCTCATCACGCAGCTCATGCCCTTC[A/G]GCTGCCTCCTGGACTATGTCCGGGAACACAAAGAC	A	G	G	A	ENST00000275493 // missense // 0 // Hs.488293 // EGFR // 1956 // epidermal growth factor receptor /// ENST00000442411 // exon // 0 // Hs.720489 // EGFR-AS1 // 100507500 // EGFR antisense RNA 1 /// ENST00000442591 // intron // 0 // Hs.488293 // EGFR // 1956 // epidermal growth factor receptor /// ENST00000454757 // missense // 0 // Hs.488293 // EGFR // 1956 // epidermal growth factor receptor /// …	---	D7S1988 // downstream // 63995 /// D7S2066E // upstream // 24665	---	---	---	---	same	1	0	---	---	131550 // Nonsmall cell lung cancer, response to tyrosine kinase inhibitor in // 211980 // intron /// 131550 // Adenocarcinoma of lung, response to tyrosine kinase inhibitor in // 211980 // intron /// 131550 // {Nonsmall cell lung cancer, susceptibility to} // 211980 // intron /// 131550 // ?Inflammatory skin and bowel disease, neonatal, 2 // 616069 // intron /// 131550 // Nonsmall cell lung canc…	---	---	A // G	2	7	55249088	+	rs754426793
AX-153026930	Affx-30633917	rs112336229	2	7	55182161	55182161	+	0	p11.2	TGCTTTTGCCCCAAACCCCTCCCATCTCCATCCCA[G/T]TCTTGCATCAGTTATTTGCACTCAACTTGCTAAGT	T	G	G	T	ENST00000275493 // intron // 0 // Hs.488293 // EGFR // 1956 // epidermal growth factor receptor /// ENST00000442411 // exon // 0 // Hs.720489 // EGFR-AS1 // 100507500 // EGFR antisense RNA 1 /// ENST00000442591 // intron // 0 // Hs.488293 // EGFR // 1956 // epidermal growth factor receptor /// ENST00000454757 // intron // 0 // Hs.488293 // EGFR // 1956 // epidermal growth factor receptor /// ENST…	---	D7S1988 // downstream // 64761 /// D7S2066E // upstream // 23899	0.0000 // --- // CEU /// 0.0000 // --- // CHB /// 0.0000 // --- // JPT /// 0.0046 // --- // YRI	0.0000 // CEU /// 0.0000 // CHB /// 0.0000 // JPT /// 0.0093 // YRI	198 // CEU /// 206 // CHB /// 208 // JPT /// 216 // YRI	---	same	1	0	T // CEU /// T // CHB /// T // JPT /// T // YRI	0.0000 // CEU /// 0.0000 // CHB /// 0.0000 // JPT /// 0.0046 // YRI	131550 // Nonsmall cell lung cancer, response to tyrosine kinase inhibitor in // 211980 // intron /// 131550 // Adenocarcinoma of lung, response to tyrosine kinase inhibitor in // 211980 // intron /// 131550 // {Nonsmall cell lung cancer, susceptibility to} // 211980 // intron /// 131550 // ?Inflammatory skin and bowel disease, neonatal, 2 // 616069 // intron	---	---	T // G	2	7	55249854	+	rs112336229
AX-42227591	Affx-30633956	rs1861003	2	7	55184849	55184849	+	0	p11.2	AGGGAAATGAAAACAGTGATTCCCCAAATTGTGAC[A/G]ATAGAAATTTGCTCTTGGGTTACTTACAATGTATC	A	G	A	G	ENST00000275493 // intron // 0 // Hs.488293 // EGFR // 1956 // epidermal growth factor receptor /// ENST00000442411 // intron // 0 // Hs.720489 // EGFR-AS1 // 100507500 // EGFR antisense RNA 1 /// ENST00000442591 // intron // 0 // Hs.488293 // EGFR // 1956 // epidermal growth factor receptor /// ENST00000454757 // intron // 0 // Hs.488293 // EGFR // 1956 // epidermal growth factor receptor /// EN…	---	D7S1988 // downstream // 67449 /// D7S2066E // upstream // 21211	0.3737 // --- // CEU /// --- // 0.1699 // CHB /// --- // 0.1154 // JPT /// 0.3380 // --- // YRI	0.4040 // CEU /// 0.3010 // CHB /// 0.2115 // JPT /// 0.3981 // YRI	198 // CEU /// 206 // CHB /// 208 // JPT /// 216 // YRI	YES	same	1	0	A // CEU /// G // CHB /// G // JPT /// A // YRI	0.3737 // CEU /// 0.1699 // CHB /// 0.1154 // JPT /// 0.3380 // YRI	131550 // Nonsmall cell lung cancer, response to tyrosine kinase inhibitor in // 211980 // intron /// 131550 // Adenocarcinoma of lung, response to tyrosine kinase inhibitor in // 211980 // intron /// 131550 // {Nonsmall cell lung cancer, susceptibility to} // 211980 // intron /// 131550 // ?Inflammatory skin and bowel disease, neonatal, 2 // 616069 // intron	---	---	A // G	2	7	55252542	+	rs1861003
AX-42227593	Affx-30633957	rs845561	2	7	55185015	55185015	+	0	p11.2	ATGGGATTTATTGGCTTATAAATGTCCTGTGTTGA[C/T]TCACAAAGGCACAAACTATCTAGGTAAGTTTTCTT	T	C	C	T	ENST00000275493 // intron // 0 // Hs.488293 // EGFR // 1956 // epidermal growth factor receptor /// ENST00000442411 // intron // 0 // Hs.720489 // EGFR-AS1 // 100507500 // EGFR antisense RNA 1 /// ENST00000442591 // intron // 0 // Hs.488293 // EGFR // 1956 // epidermal growth factor receptor /// ENST00000454757 // intron // 0 // Hs.488293 // EGFR // 1956 // epidermal growth factor receptor /// EN…	---	D7S1988 // downstream // 67615 /// D7S2066E // upstream // 21045	--- // 0.2424 // CEU /// 0.2282 // --- // CHB /// 0.1827 // --- // JPT /// --- // 0.0833 // YRI	0.3030 // CEU /// 0.3786 // CHB /// 0.3269 // JPT /// 0.1667 // YRI	198 // CEU /// 206 // CHB /// 208 // JPT /// 216 // YRI	YES	same	1	0	C // CEU /// T // CHB /// T // JPT /// C // YRI	0.2424 // CEU /// 0.2282 // CHB /// 0.1827 // JPT /// 0.0833 // YRI	131550 // Nonsmall cell lung cancer, response to tyrosine kinase inhibitor in // 211980 // intron /// 131550 // Adenocarcinoma of lung, response to tyrosine kinase inhibitor in // 211980 // intron /// 131550 // {Nonsmall cell lung cancer, susceptibility to} // 211980 // intron /// 131550 // ?Inflammatory skin and bowel disease, neonatal, 2 // 616069 // intron	---	---	T // C	2	7	55252708	+	rs845561
AX-42227595	Affx-30633958	rs1861004	2	7	55185084	55185084	+	0	p11.2	TTCTAAATGTTGATGGGAGAGCTGGCCACTGTTAT[A/G]CAAGTTTCATTGTCCTGACTAAACTGCCAAAGAGA	A	G	G	A	ENST00000275493 // intron // 0 // Hs.488293 // EGFR // 1956 // epidermal growth factor receptor /// ENST00000442411 // intron // 0 // Hs.720489 // EGFR-AS1 // 100507500 // EGFR antisense RNA 1 /// ENST00000442591 // intron // 0 // Hs.488293 // EGFR // 1956 // epidermal growth factor receptor /// ENST00000454757 // intron // 0 // Hs.488293 // EGFR // 1956 // epidermal growth factor receptor /// EN…	---	D7S1988 // downstream // 67684 /// D7S2066E // upstream // 20976	0.0051 // --- // CEU /// 0.0000 // --- // CHB /// 0.0000 // --- // JPT /// 0.0556 // --- // YRI	0.0101 // CEU /// 0.0000 // CHB /// 0.0000 // JPT /// 0.1111 // YRI	198 // CEU /// 206 // CHB /// 208 // JPT /// 216 // YRI	YES	same	1	0	A // CEU /// A // CHB /// A // JPT /// A // YRI	0.0051 // CEU /// 0.0000 // CHB /// 0.0000 // JPT /// 0.0556 // YRI	131550 // Nonsmall cell lung cancer, response to tyrosine kinase inhibitor in // 211980 // intron /// 131550 // Adenocarcinoma of lung, response to tyrosine kinase inhibitor in // 211980 // intron /// 131550 // {Nonsmall cell lung cancer, susceptibility to} // 211980 // intron /// 131550 // ?Inflammatory skin and bowel disease, neonatal, 2 // 616069 // intron	---	---	A // G	2	7	55252777	+	rs1861004
AX-113842486	Affx-30633970	rs140060480	2	7	55186127	55186127	+	0	p11.2	CAGGCCACTCAGGCCTATTCCTAGGTGCCAGGTCA[C/T]GAAAACCACGCTGACAGATCGTGCTGTGTGCGTGT	T	C	C	T	ENST00000275493 // intron // 0 // Hs.488293 // EGFR // 1956 // epidermal growth factor receptor /// ENST00000442411 // intron // 0 // Hs.720489 // EGFR-AS1 // 100507500 // EGFR antisense RNA 1 /// ENST00000442591 // intron // 0 // Hs.488293 // EGFR // 1956 // epidermal growth factor receptor /// ENST00000454757 // intron // 0 // Hs.488293 // EGFR // 1956 // epidermal growth factor receptor /// EN…	---	D7S1988 // downstream // 68727 /// D7S2066E // upstream // 19933	0.0000 // --- // CEU /// 0.0194 // --- // CHB /// 0.0144 // --- // JPT /// 0.0000 // --- // YRI	0.0000 // CEU /// 0.0388 // CHB /// 0.0288 // JPT /// 0.0000 // YRI	198 // CEU /// 206 // CHB /// 208 // JPT /// 216 // YRI	---	same	1	0	T // CEU /// T // CHB /// T // JPT /// T // YRI	0.0000 // CEU /// 0.0194 // CHB /// 0.0144 // JPT /// 0.0000 // YRI	131550 // Nonsmall cell lung cancer, response to tyrosine kinase inhibitor in // 211980 // intron /// 131550 // Adenocarcinoma of lung, response to tyrosine kinase inhibitor in // 211980 // intron /// 131550 // {Nonsmall cell lung cancer, susceptibility to} // 211980 // intron /// 131550 // ?Inflammatory skin and bowel disease, neonatal, 2 // 616069 // intron	---	---	T // C	2	7	55253820	+	rs140060480
AX-36266417	Affx-30633977	rs2075108	2	7	55186629	55186629	+	0	p11.2	CGCAGCTAAACTTAACCTAATGATCACTTTAGTAT[A/G]TCACTAAAAAGACAAAGCTCACAGTGCTGTTGAAG	A	G	A	G	ENST00000275493 // intron // 0 // Hs.488293 // EGFR // 1956 // epidermal growth factor receptor /// ENST00000442411 // intron // 0 // Hs.720489 // EGFR-AS1 // 100507500 // EGFR antisense RNA 1 /// ENST00000442591 // intron // 0 // Hs.488293 // EGFR // 1956 // epidermal growth factor receptor /// ENST00000454757 // intron // 0 // Hs.488293 // EGFR // 1956 // epidermal growth factor receptor /// EN…	---	D7S1988 // downstream // 69229 /// D7S2066E // upstream // 19431	--- // 0.1010 // CEU /// --- // 0.3155 // CHB /// --- // 0.4663 // JPT /// --- // 0.0000 // YRI	0.1616 // CEU /// 0.4951 // CHB /// 0.5481 // JPT /// 0.0000 // YRI	198 // CEU /// 206 // CHB /// 208 // JPT /// 216 // YRI	---	same	1	0	G // CEU /// G // CHB /// G // JPT /// G // YRI	0.1010 // CEU /// 0.3155 // CHB /// 0.4663 // JPT /// 0.0000 // YRI	131550 // Nonsmall cell lung cancer, response to tyrosine kinase inhibitor in // 211980 // intron /// 131550 // Adenocarcinoma of lung, response to tyrosine kinase inhibitor in // 211980 // intron /// 131550 // {Nonsmall cell lung cancer, susceptibility to} // 211980 // intron /// 131550 // ?Inflammatory skin and bowel disease, neonatal, 2 // 616069 // intron	---	---	A // G	2	7	55254322	+	rs2075108
AX-15719182	Affx-30634045	rs73346606	2	7	55189603	55189603	+	0	p11.2	GCCTCCTTGTGGGCTTAATGAATATGTAGAAACCA[C/T]GCATTTTAAATAGAGAGGGAGAAAGGGAGAGGTTC	T	C	C	T	ENST00000275493 // intron // 0 // Hs.488293 // EGFR // 1956 // epidermal growth factor receptor /// ENST00000442591 // intron // 0 // Hs.488293 // EGFR // 1956 // epidermal growth factor receptor /// ENST00000454757 // intron // 0 // Hs.488293 // EGFR // 1956 // epidermal growth factor receptor /// ENST00000455089 // intron // 0 // Hs.488293 // EGFR // 1956 // epidermal growth factor receptor ///…	---	D7S1988 // downstream // 72203 /// D7S2066E // upstream // 16457	0.0000 // --- // CEU /// 0.0000 // --- // CHB /// 0.0000 // --- // JPT /// 0.0787 // --- // YRI	0.0000 // CEU /// 0.0000 // CHB /// 0.0000 // JPT /// 0.1389 // YRI	198 // CEU /// 206 // CHB /// 208 // JPT /// 216 // YRI	---	same	1	0	T // CEU /// T // CHB /// T // JPT /// T // YRI	0.0000 // CEU /// 0.0000 // CHB /// 0.0000 // JPT /// 0.0787 // YRI	131550 // Nonsmall cell lung cancer, response to tyrosine kinase inhibitor in // 211980 // intron /// 131550 // Adenocarcinoma of lung, response to tyrosine kinase inhibitor in // 211980 // intron /// 131550 // {Nonsmall cell lung cancer, susceptibility to} // 211980 // intron /// 131550 // ?Inflammatory skin and bowel disease, neonatal, 2 // 616069 // intron	---	---	T // C	2	7	55257296	+	rs73346606
AX-86548224	Affx-80232195	rs371228501	2	7	55191740	55191740	+	0	p11.2	CTTCTCTGTTTCAGGGCATGAACTACTTGGAGGAC[C/T]GTCGCTTGGTGCACCGCGACCTGGCAGCCAGGAAC	T	C	C	T	ENST00000275493 // missense // 0 // Hs.488293 // EGFR // 1956 // epidermal growth factor receptor /// ENST00000442591 // intron // 0 // Hs.488293 // EGFR // 1956 // epidermal growth factor receptor /// ENST00000454757 // missense // 0 // Hs.488293 // EGFR // 1956 // epidermal growth factor receptor /// ENST00000455089 // missense // 0 // Hs.488293 // EGFR // 1956 // epidermal growth factor recept…	---	D7S1988 // downstream // 74340 /// D7S2066E // upstream // 14320	0.0000 // --- // CEU /// 0.0000 // --- // CHB /// 0.0000 // --- // JPT /// 0.0000 // --- // YRI	0.0000 // CEU /// 0.0000 // CHB /// 0.0000 // JPT /// 0.0000 // YRI	198 // CEU /// 206 // CHB /// 208 // JPT /// 216 // YRI	---	same	1	0	T // CEU /// T // CHB /// T // JPT /// T // YRI	0.0000 // CEU /// 0.0000 // CHB /// 0.0000 // JPT /// 0.0000 // YRI	131550 // Nonsmall cell lung cancer, response to tyrosine kinase inhibitor in // 211980 // intron /// 131550 // Adenocarcinoma of lung, response to tyrosine kinase inhibitor in // 211980 // intron /// 131550 // {Nonsmall cell lung cancer, susceptibility to} // 211980 // intron /// 131550 // ?Inflammatory skin and bowel disease, neonatal, 2 // 616069 // intron /// 131550 // Nonsmall cell lung canc…	---	---	T // C	2	7	55259433	+	rs371228501
AX-94370926	Affx-85787301	rs146795390	2	7	55191776	55191776	+	0	p11.2	GTCGCTTGGTGCACCGCGACCTGGCAGCCAGGAAC[A/G]TACTGGTGAAAACACCGCAGCATGTCAAGATCACA	A	G	G	A	ENST00000275493 // missense // 0 // Hs.488293 // EGFR // 1956 // epidermal growth factor receptor /// ENST00000442591 // intron // 0 // Hs.488293 // EGFR // 1956 // epidermal growth factor receptor /// ENST00000454757 // missense // 0 // Hs.488293 // EGFR // 1956 // epidermal growth factor receptor /// ENST00000455089 // missense // 0 // Hs.488293 // EGFR // 1956 // epidermal growth factor recept…	---	D7S1988 // downstream // 74376 /// D7S2066E // upstream // 14284	---	---	---	---	same	1	0	---	---	131550 // Nonsmall cell lung cancer, response to tyrosine kinase inhibitor in // 211980 // intron /// 131550 // Adenocarcinoma of lung, response to tyrosine kinase inhibitor in // 211980 // intron /// 131550 // {Nonsmall cell lung cancer, susceptibility to} // 211980 // intron /// 131550 // ?Inflammatory skin and bowel disease, neonatal, 2 // 616069 // intron /// 131550 // Nonsmall cell lung canc…	---	---	A // G	2	7	55259469	+	rs146795390
AX-83210807	Affx-52281864	rs148934350	2	7	55191792	55191792	+	0	p11.2	CGACCTGGCAGCCAGGAACGTACTGGTGAAAACAC[C/T]GCAGCATGTCAAGATCACAGATTTTGGGCTGGCCA	T	C	C	T	ENST00000275493 // missense // 0 // Hs.488293 // EGFR // 1956 // epidermal growth factor receptor /// ENST00000442591 // intron // 0 // Hs.488293 // EGFR // 1956 // epidermal growth factor receptor /// ENST00000454757 // missense // 0 // Hs.488293 // EGFR // 1956 // epidermal growth factor receptor /// ENST00000455089 // missense // 0 // Hs.488293 // EGFR // 1956 // epidermal growth factor recept…	---	D7S1988 // downstream // 74392 /// D7S2066E // upstream // 14268	0.0000 // 1.0000 // CEU /// 0.0000 // 1.0000 // CHB /// 0.0000 // 1.0000 // JPT /// 0.0000 // 1.0000 // YRI	0.0000 // CEU /// 0.0000 // CHB /// 0.0000 // JPT /// 0.0000 // YRI	94 // CEU /// 48 // CHB /// 165 // JPT /// 95 // YRI	---	same	1	0	T // CEU /// T // CHB /// T // JPT /// T // YRI	0.0000 // CEU /// 0.0000 // CHB /// 0.0000 // JPT /// 0.0000 // YRI	131550 // Nonsmall cell lung cancer, response to tyrosine kinase inhibitor in // 211980 // intron /// 131550 // Adenocarcinoma of lung, response to tyrosine kinase inhibitor in // 211980 // intron /// 131550 // {Nonsmall cell lung cancer, susceptibility to} // 211980 // intron /// 131550 // ?Inflammatory skin and bowel disease, neonatal, 2 // 616069 // intron /// 131550 // Nonsmall cell lung canc…	---	---	T // C	2	7	55259485	+	rs148934350
AX-91983519	Affx-79516167	rs121434568	2	7	55191822	55191822	+	0	p11.2	AACACCGCAGCATGTCAAGATCACAGATTTTGGGC[G/T]GGCCAAACTGCTGGGTGCGGAAGAGAAAGAATACC	T	G	T	G	ENST00000275493 // missense // 0 // Hs.488293 // EGFR // 1956 // epidermal growth factor receptor /// ENST00000442591 // intron // 0 // Hs.488293 // EGFR // 1956 // epidermal growth factor receptor /// ENST00000454757 // missense // 0 // Hs.488293 // EGFR // 1956 // epidermal growth factor receptor /// ENST00000455089 // missense // 0 // Hs.488293 // EGFR // 1956 // epidermal growth factor recept…	---	D7S1988 // downstream // 74422 /// D7S2066E // upstream // 14238	---	---	---	---	same	1	0	---	---	131550 // Nonsmall cell lung cancer, response to tyrosine kinase inhibitor in // 211980 // intron /// 131550 // Adenocarcinoma of lung, response to tyrosine kinase inhibitor in // 211980 // intron /// 131550 // {Nonsmall cell lung cancer, susceptibility to} // 211980 // intron /// 131550 // ?Inflammatory skin and bowel disease, neonatal, 2 // 616069 // intron /// 131550 // Nonsmall cell lung canc…	---	---	T // G	2	7	55259515	+	rs121434568
AX-92008646	Affx-79516167	rs121434568	2	7	55191822	55191822	+	0	p11.2	AACACCGCAGCATGTCAAGATCACAGATTTTGGGC[G/T]GGCCAAACTGCTGGGTGCGGAAGAGAAAGAATACC	T	G	T	G	ENST00000275493 // missense // 0 // Hs.488293 // EGFR // 1956 // epidermal growth factor receptor /// ENST00000442591 // intron // 0 // Hs.488293 // EGFR // 1956 // epidermal growth factor receptor /// ENST00000454757 // missense // 0 // Hs.488293 // EGFR // 1956 // epidermal growth factor receptor /// ENST00000455089 // missense // 0 // Hs.488293 // EGFR // 1956 // epidermal growth factor recept…	---	D7S1988 // downstream // 74422 /// D7S2066E // upstream // 14238	---	---	---	---	same	1	0	---	---	131550 // Nonsmall cell lung cancer, response to tyrosine kinase inhibitor in // 211980 // intron /// 131550 // Adenocarcinoma of lung, response to tyrosine kinase inhibitor in // 211980 // intron /// 131550 // {Nonsmall cell lung cancer, susceptibility to} // 211980 // intron /// 131550 // ?Inflammatory skin and bowel disease, neonatal, 2 // 616069 // intron /// 131550 // Nonsmall cell lung canc…	---	---	T // G	2	7	55259515	+	rs121434568
AX-113269912	Affx-53956864	rs79580256	2	7	55191967	55191967	+	0	p11.2	TTCCCACTAGCTGTATTGTTTAACACATGCAGGGG[A/T]GGATGCTCTCCAGACATTCTGGGTGAGCTCGCAGC	A	T	A	T	ENST00000275493 // intron // 0 // Hs.488293 // EGFR // 1956 // epidermal growth factor receptor /// ENST00000442591 // intron // 0 // Hs.488293 // EGFR // 1956 // epidermal growth factor receptor /// ENST00000454757 // intron // 0 // Hs.488293 // EGFR // 1956 // epidermal growth factor receptor /// ENST00000455089 // intron // 0 // Hs.488293 // EGFR // 1956 // epidermal growth factor receptor ///…	---	D7S1988 // downstream // 74567 /// D7S2066E // upstream // 14093	--- // 0.0000 // CEU /// --- // 0.0000 // CHB /// --- // 0.0240 // JPT /// --- // 0.0000 // YRI	0.0000 // CEU /// 0.0000 // CHB /// 0.0481 // JPT /// 0.0000 // YRI	198 // CEU /// 206 // CHB /// 208 // JPT /// 216 // YRI	---	same	2	0	T // CEU /// T // CHB /// T // JPT /// T // YRI	0.0000 // CEU /// 0.0000 // CHB /// 0.0240 // JPT /// 0.0000 // YRI	131550 // Nonsmall cell lung cancer, response to tyrosine kinase inhibitor in // 211980 // intron /// 131550 // Adenocarcinoma of lung, response to tyrosine kinase inhibitor in // 211980 // intron /// 131550 // {Nonsmall cell lung cancer, susceptibility to} // 211980 // intron /// 131550 // ?Inflammatory skin and bowel disease, neonatal, 2 // 616069 // intron	---	---	A // T	2	7	55259660	+	rs79580256
AX-42227635	Affx-30634113	rs41399844	2	7	55193231	55193231	+	0	p11.2	AAGAAGCTTAATGGGGAATAGTTCCGGTAGAGAAA[G/T]GAGGCTTAAGATGAACTACCCTGGCCCTTATGTGT	T	G	T	G	ENST00000275493 // intron // 0 // Hs.488293 // EGFR // 1956 // epidermal growth factor receptor /// ENST00000442591 // intron // 0 // Hs.488293 // EGFR // 1956 // epidermal growth factor receptor /// ENST00000454757 // intron // 0 // Hs.488293 // EGFR // 1956 // epidermal growth factor receptor /// ENST00000455089 // intron // 0 // Hs.488293 // EGFR // 1956 // epidermal growth factor receptor ///…	---	D7S1988 // downstream // 75831 /// D7S2066E // upstream // 12829	--- // 0.0000 // CEU /// --- // 0.0000 // CHB /// --- // 0.0000 // JPT /// --- // 0.1157 // YRI	0.0000 // CEU /// 0.0000 // CHB /// 0.0000 // JPT /// 0.1759 // YRI	198 // CEU /// 206 // CHB /// 208 // JPT /// 216 // YRI	---	same	1	0	G // CEU /// G // CHB /// G // JPT /// G // YRI	0.0000 // CEU /// 0.0000 // CHB /// 0.0000 // JPT /// 0.1157 // YRI	131550 // Nonsmall cell lung cancer, response to tyrosine kinase inhibitor in // 211980 // intron /// 131550 // Adenocarcinoma of lung, response to tyrosine kinase inhibitor in // 211980 // intron /// 131550 // {Nonsmall cell lung cancer, susceptibility to} // 211980 // intron /// 131550 // ?Inflammatory skin and bowel disease, neonatal, 2 // 616069 // intron	---	---	T // G	2	7	55260924	+	rs41399844
AX-11408481	Affx-30634119	rs2740762	2	7	55193649	55193649	+	0	p11.2	GGAACCCATGAACCTACCCCTTCACTGAGGAAAAT[A/C]AGTTACCCCAGCCATCTACAGCGACAGGAGCAAGG	A	C	A	C	ENST00000275493 // intron // 0 // Hs.488293 // EGFR // 1956 // epidermal growth factor receptor /// ENST00000442591 // intron // 0 // Hs.488293 // EGFR // 1956 // epidermal growth factor receptor /// ENST00000454757 // intron // 0 // Hs.488293 // EGFR // 1956 // epidermal growth factor receptor /// ENST00000455089 // intron // 0 // Hs.488293 // EGFR // 1956 // epidermal growth factor receptor ///…	---	D7S1988 // downstream // 76249 /// D7S2066E // upstream // 12411	0.1414 // --- // CEU /// 0.0583 // --- // CHB /// 0.0673 // --- // JPT /// 0.0278 // --- // YRI	0.1818 // CEU /// 0.1165 // CHB /// 0.1346 // JPT /// 0.0556 // YRI	198 // CEU /// 206 // CHB /// 208 // JPT /// 216 // YRI	YES	same	1	0	A // CEU /// A // CHB /// A // JPT /// A // YRI	0.1414 // CEU /// 0.0583 // CHB /// 0.0673 // JPT /// 0.0278 // YRI	131550 // Nonsmall cell lung cancer, response to tyrosine kinase inhibitor in // 211980 // intron /// 131550 // Adenocarcinoma of lung, response to tyrosine kinase inhibitor in // 211980 // intron /// 131550 // {Nonsmall cell lung cancer, susceptibility to} // 211980 // intron /// 131550 // ?Inflammatory skin and bowel disease, neonatal, 2 // 616069 // intron	---	---	A // C	2	7	55261342	+	rs2740762
AX-42227643	Affx-30634138	rs17518446	2	7	55195274	55195274	+	0	p11.2	TTGCCCCCAAACCATTGCTTTCCTTCCAATGTTAA[A/G]CTTGTATTCTGTGTATTAATTCAGGTGGTTCCGTT	A	G	G	A	ENST00000275493 // intron // 0 // Hs.488293 // EGFR // 1956 // epidermal growth factor receptor /// ENST00000442591 // intron // 0 // Hs.488293 // EGFR // 1956 // epidermal growth factor receptor /// ENST00000454757 // intron // 0 // Hs.488293 // EGFR // 1956 // epidermal growth factor receptor /// ENST00000455089 // intron // 0 // Hs.488293 // EGFR // 1956 // epidermal growth factor receptor ///…	---	D7S1988 // downstream // 77874 /// D7S2066E // upstream // 10786	0.1212 // --- // CEU /// 0.0049 // --- // CHB /// 0.0000 // --- // JPT /// 0.0000 // --- // YRI	0.2020 // CEU /// 0.0097 // CHB /// 0.0000 // JPT /// 0.0000 // YRI	198 // CEU /// 206 // CHB /// 208 // JPT /// 216 // YRI	YES	same	1	0	A // CEU /// A // CHB /// A // JPT /// A // YRI	0.1212 // CEU /// 0.0049 // CHB /// 0.0000 // JPT /// 0.0000 // YRI	131550 // Nonsmall cell lung cancer, response to tyrosine kinase inhibitor in // 211980 // intron /// 131550 // Adenocarcinoma of lung, response to tyrosine kinase inhibitor in // 211980 // intron /// 131550 // {Nonsmall cell lung cancer, susceptibility to} // 211980 // intron /// 131550 // ?Inflammatory skin and bowel disease, neonatal, 2 // 616069 // intron	---	---	A // G	2	7	55262967	+	rs17518446
AX-11424087	Affx-30634150	rs28811354	2	7	55196435	55196435	+	0	p11.2	CCTTATAGATGCTGGTTATTAGACCCTTCTCAGAT[C/T]TGTAGCTTGCAAAAATGTTCACCCATTCTGTGGGT	T	C	T	C	ENST00000275493 // intron // 0 // Hs.488293 // EGFR // 1956 // epidermal growth factor receptor /// ENST00000442591 // intron // 0 // Hs.488293 // EGFR // 1956 // epidermal growth factor receptor /// ENST00000454757 // intron // 0 // Hs.488293 // EGFR // 1956 // epidermal growth factor receptor /// ENST00000455089 // intron // 0 // Hs.488293 // EGFR // 1956 // epidermal growth factor receptor ///…	---	D7S1988 // downstream // 79035 /// D7S2066E // upstream // 9625	--- // 0.1414 // CEU /// 0.4515 // --- // CHB /// --- // 0.4423 // JPT /// --- // 0.3287 // YRI	0.2626 // CEU /// 0.6117 // CHB /// 0.4231 // JPT /// 0.4167 // YRI	198 // CEU /// 206 // CHB /// 208 // JPT /// 216 // YRI	---	same	1	0	C // CEU /// T // CHB /// C // JPT /// C // YRI	0.1414 // CEU /// 0.4515 // CHB /// 0.4423 // JPT /// 0.3287 // YRI	131550 // Nonsmall cell lung cancer, response to tyrosine kinase inhibitor in // 211980 // intron /// 131550 // Adenocarcinoma of lung, response to tyrosine kinase inhibitor in // 211980 // intron /// 131550 // {Nonsmall cell lung cancer, susceptibility to} // 211980 // intron /// 131550 // ?Inflammatory skin and bowel disease, neonatal, 2 // 616069 // intron	---	---	T // C	2	7	55264128	+	rs28811354
AX-15719201	Affx-30634169	rs2472520	2	7	55198247	55198247	+	0	p11.2	TCCTGAGGTTTTTATTTTTATCAAATGGAACTTAA[C/G]CTTTTTCATTTCCAATTTTTTTATGATCTAAAAAT	C	G	G	C	ENST00000275493 // intron // 0 // Hs.488293 // EGFR // 1956 // epidermal growth factor receptor /// ENST00000442591 // intron // 0 // Hs.488293 // EGFR // 1956 // epidermal growth factor receptor /// ENST00000454757 // intron // 0 // Hs.488293 // EGFR // 1956 // epidermal growth factor receptor /// ENST00000455089 // intron // 0 // Hs.488293 // EGFR // 1956 // epidermal growth factor receptor ///…	---	D7S1988 // downstream // 80847 /// D7S2066E // upstream // 7813	--- // 0.4141 // CEU /// 0.1505 // --- // CHB /// 0.1827 // --- // JPT /// 0.2824 // --- // YRI	0.4646 // CEU /// 0.2816 // CHB /// 0.2885 // JPT /// 0.3796 // YRI	198 // CEU /// 206 // CHB /// 208 // JPT /// 216 // YRI	YES	same	2	0	G // CEU /// C // CHB /// C // JPT /// C // YRI	0.4141 // CEU /// 0.1505 // CHB /// 0.1827 // JPT /// 0.2824 // YRI	131550 // Nonsmall cell lung cancer, response to tyrosine kinase inhibitor in // 211980 // intron /// 131550 // Adenocarcinoma of lung, response to tyrosine kinase inhibitor in // 211980 // intron /// 131550 // {Nonsmall cell lung cancer, susceptibility to} // 211980 // intron /// 131550 // ?Inflammatory skin and bowel disease, neonatal, 2 // 616069 // intron	---	---	C // G	2	7	55265940	+	rs2472520
AX-83102092	Affx-52281865	rs144496976	2	7	55200352	55200352	+	0	p11.2	CTGGATGATAGACGCAGATAGTCGCCCAAAGTTCC[A/G]TGAGTTGATCATCGAATTCTCCAAAATGGCCCGAG	A	G	G	A	ENST00000275493 // missense // 0 // Hs.488293 // EGFR // 1956 // epidermal growth factor receptor /// ENST00000442591 // intron // 0 // Hs.488293 // EGFR // 1956 // epidermal growth factor receptor /// ENST00000454757 // missense // 0 // Hs.488293 // EGFR // 1956 // epidermal growth factor receptor /// ENST00000455089 // missense // 0 // Hs.488293 // EGFR // 1956 // epidermal growth factor recept…	---	D7S1988 // downstream // 82952 /// D7S2066E // upstream // 5708	0.0051 // --- // CEU /// 0.0000 // --- // CHB /// 0.0000 // --- // JPT /// 0.0046 // --- // YRI	0.0101 // CEU /// 0.0000 // CHB /// 0.0000 // JPT /// 0.0093 // YRI	198 // CEU /// 206 // CHB /// 208 // JPT /// 216 // YRI	---	same	1	0	A // CEU /// A // CHB /// A // JPT /// A // YRI	0.0051 // CEU /// 0.0000 // CHB /// 0.0000 // JPT /// 0.0046 // YRI	131550 // Nonsmall cell lung cancer, response to tyrosine kinase inhibitor in // 211980 // exon /// 131550 // Adenocarcinoma of lung, response to tyrosine kinase inhibitor in // 211980 // exon /// 131550 // {Nonsmall cell lung cancer, susceptibility to} // 211980 // exon /// 131550 // ?Inflammatory skin and bowel disease, neonatal, 2 // 616069 // exon /// 131550 // Nonsmall cell lung cancer, resp…	---	---	A // G	2	7	55268045	+	rs144496976
AX-94302182	Affx-30634209	rs1140476	2	7	55200396	55200396	+	0	p11.2	TCATCGAATTCTCCAAAATGGCCCGAGACCCCCAG[C/T]GCTACCTTGTCATTCAGGTACAAATTGCAGTCTGT	T	C	C	T	ENST00000275493 // missense // 0 // Hs.488293 // EGFR // 1956 // epidermal growth factor receptor /// ENST00000442591 // intron // 0 // Hs.488293 // EGFR // 1956 // epidermal growth factor receptor /// ENST00000454757 // missense // 0 // Hs.488293 // EGFR // 1956 // epidermal growth factor receptor /// ENST00000455089 // missense // 0 // Hs.488293 // EGFR // 1956 // epidermal growth factor recept…	---	D7S1988 // downstream // 82996 /// D7S2066E // upstream // 5664	---	---	---	---	same	1	0	---	---	131550 // Nonsmall cell lung cancer, response to tyrosine kinase inhibitor in // 211980 // exon /// 131550 // Adenocarcinoma of lung, response to tyrosine kinase inhibitor in // 211980 // exon /// 131550 // {Nonsmall cell lung cancer, susceptibility to} // 211980 // exon /// 131550 // ?Inflammatory skin and bowel disease, neonatal, 2 // 616069 // exon /// 131550 // Nonsmall cell lung cancer, resp…	---	---	T // C	2	7	55268089	+	rs1140476
AX-15719206	Affx-30634215	rs41466248	2	7	55200654	55200654	+	0	p11.2	CTCCCCCTCCCCGTCTGAACTCTCCTCTGGTGCTC[A/G]TCCTCACTGTCCGGCTAGCCAAAGCCTCAGCTGGG	A	G	G	A	ENST00000275493 // intron // 0 // Hs.488293 // EGFR // 1956 // epidermal growth factor receptor /// ENST00000442591 // intron // 0 // Hs.488293 // EGFR // 1956 // epidermal growth factor receptor /// ENST00000454757 // intron // 0 // Hs.488293 // EGFR // 1956 // epidermal growth factor receptor /// ENST00000455089 // intron // 0 // Hs.488293 // EGFR // 1956 // epidermal growth factor receptor ///…	---	D7S1988 // downstream // 83254 /// D7S2066E // upstream // 5406	0.0000 // --- // CEU /// 0.0000 // --- // CHB /// 0.0000 // --- // JPT /// 0.0185 // --- // YRI	0.0000 // CEU /// 0.0000 // CHB /// 0.0000 // JPT /// 0.0370 // YRI	198 // CEU /// 206 // CHB /// 208 // JPT /// 216 // YRI	---	same	1	0	A // CEU /// A // CHB /// A // JPT /// A // YRI	0.0000 // CEU /// 0.0000 // CHB /// 0.0000 // JPT /// 0.0185 // YRI	131550 // Nonsmall cell lung cancer, response to tyrosine kinase inhibitor in // 211980 // exon /// 131550 // Adenocarcinoma of lung, response to tyrosine kinase inhibitor in // 211980 // exon /// 131550 // {Nonsmall cell lung cancer, susceptibility to} // 211980 // exon /// 131550 // ?Inflammatory skin and bowel disease, neonatal, 2 // 616069 // exon /// 131550 // Nonsmall cell lung cancer, resp…	---	---	A // G	2	7	55268347	+	rs41466248
AX-42227661	Affx-30634222	---	2	7	55201204	55201204	+	0	p11.2	CTCAAAATCTCTGCACCAGGGGGATGAAAGAATGC[A/C]TTTGCCAAGTCCTACAGACTCCAACTTCTACCGTG	A	C	A	C	ENST00000275493 // missense // 0 // Hs.488293 // EGFR // 1956 // epidermal growth factor receptor /// ENST00000442591 // intron // 0 // Hs.488293 // EGFR // 1956 // epidermal growth factor receptor /// ENST00000454757 // missense // 0 // Hs.488293 // EGFR // 1956 // epidermal growth factor receptor /// ENST00000455089 // missense // 0 // Hs.488293 // EGFR // 1956 // epidermal growth factor recept…	---	D7S1988 // downstream // 83804 /// D7S2066E // upstream // 4856	--- // 0.0000 // CEU /// --- // 0.0000 // CHB /// --- // 0.0000 // JPT /// --- // 0.0556 // YRI	0.0000 // CEU /// 0.0000 // CHB /// 0.0000 // JPT /// 0.1111 // YRI	198 // CEU /// 206 // CHB /// 208 // JPT /// 216 // YRI	---	---	1	0	C // CEU /// C // CHB /// C // JPT /// C // YRI	0.0000 // CEU /// 0.0000 // CHB /// 0.0000 // JPT /// 0.0556 // YRI	131550 // Nonsmall cell lung cancer, response to tyrosine kinase inhibitor in // 211980 // intron /// 131550 // Adenocarcinoma of lung, response to tyrosine kinase inhibitor in // 211980 // intron /// 131550 // {Nonsmall cell lung cancer, susceptibility to} // 211980 // intron /// 131550 // ?Inflammatory skin and bowel disease, neonatal, 2 // 616069 // intron /// 131550 // Nonsmall cell lung canc…	---	---	A // C	2	7	55268897	+	rs17290699
AX-15719208	Affx-30634223	rs2293347	2	7	55201223	55201223	+	0	p11.2	GGGGATGAAAGAATGCATTTGCCAAGTCCTACAGA[C/T]TCCAACTTCTACCGTGCCCTGATGGATGAAGAAGA	T	C	C	T	ENST00000275493 // synon // 0 // Hs.488293 // EGFR // 1956 // epidermal growth factor receptor /// ENST00000442591 // intron // 0 // Hs.488293 // EGFR // 1956 // epidermal growth factor receptor /// ENST00000454757 // synon // 0 // Hs.488293 // EGFR // 1956 // epidermal growth factor receptor /// ENST00000455089 // synon // 0 // Hs.488293 // EGFR // 1956 // epidermal growth factor receptor /// NM…	---	D7S1988 // downstream // 83823 /// D7S2066E // upstream // 4837	0.0909 // --- // CEU /// 0.2573 // --- // CHB /// 0.3173 // --- // JPT /// 0.0046 // --- // YRI	0.1616 // CEU /// 0.3786 // CHB /// 0.4231 // JPT /// 0.0093 // YRI	198 // CEU /// 206 // CHB /// 208 // JPT /// 216 // YRI	YES	reverse	1	0	T // CEU /// T // CHB /// T // JPT /// T // YRI	0.0909 // CEU /// 0.2573 // CHB /// 0.3173 // JPT /// 0.0046 // YRI	131550 // Nonsmall cell lung cancer, response to tyrosine kinase inhibitor in // 211980 // intron /// 131550 // Adenocarcinoma of lung, response to tyrosine kinase inhibitor in // 211980 // intron /// 131550 // {Nonsmall cell lung cancer, susceptibility to} // 211980 // intron /// 131550 // ?Inflammatory skin and bowel disease, neonatal, 2 // 616069 // intron /// 131550 // Nonsmall cell lung canc…	---	---	T // C	2	7	55268916	+	rs2293347
AX-42227665	Affx-30634230	rs17337493	2	7	55201571	55201571	+	0	p11.2	CTTGATTGTAAGCCTTTTAGGTCCACTATGGAATG[G/T]AATTAAATCAAAACTAAACCTAGTTGCTCTAAAAC	T	G	T	G	ENST00000275493 // intron // 0 // Hs.488293 // EGFR // 1956 // epidermal growth factor receptor /// ENST00000442591 // intron // 0 // Hs.488293 // EGFR // 1956 // epidermal growth factor receptor /// ENST00000454757 // intron // 0 // Hs.488293 // EGFR // 1956 // epidermal growth factor receptor /// ENST00000455089 // intron // 0 // Hs.488293 // EGFR // 1956 // epidermal growth factor receptor ///…	---	D7S1988 // downstream // 84171 /// D7S2066E // upstream // 4489	--- // 0.0000 // CEU /// --- // 0.0000 // CHB /// --- // 0.0000 // JPT /// --- // 0.2315 // YRI	0.0000 // CEU /// 0.0000 // CHB /// 0.0000 // JPT /// 0.3333 // YRI	198 // CEU /// 206 // CHB /// 208 // JPT /// 216 // YRI	---	same	1	0	G // CEU /// G // CHB /// G // JPT /// G // YRI	0.0000 // CEU /// 0.0000 // CHB /// 0.0000 // JPT /// 0.2315 // YRI	131550 // Nonsmall cell lung cancer, response to tyrosine kinase inhibitor in // 211980 // intron /// 131550 // Adenocarcinoma of lung, response to tyrosine kinase inhibitor in // 211980 // intron /// 131550 // {Nonsmall cell lung cancer, susceptibility to} // 211980 // intron /// 131550 // ?Inflammatory skin and bowel disease, neonatal, 2 // 616069 // intron	---	---	T // G	2	7	55269264	+	rs17337493
[truncated: 14 more rows]

## Sheet: EGFR_overlapping(23)
rs11770506
rs2302535
rs11238349
rs6958497
rs917880
rs11977660
rs3823585
rs3735061
rs6593205
rs12671550
rs12668175
rs4947986
rs11536635
rs11977388
rs10258429
rs10277413
rs845561
rs2075108
rs2472520
rs2293347
rs2280653
rs2740762
rs940810

## Sheet: TNF_1.0(6)
AX-41953339	Affx-28459490	rs1799964	2	6	31542308	31542308	+	0	p21.33	CTGCTGCAGGGGAAGCAAAGGAGAAGCTGAGAAGA[C/T]GAAGGAAAAGTCAGGGTCTGGAGGGGCGGGGGTCA	T	C	T	C	ENST00000449264 // upstream // 1036 // Hs.241570 // TNF // 7124 // tumor necrosis factor /// ENST00000454783 // downstream // 207 // Hs.36 // LTA // 4049 // lymphotoxin alpha /// NM_000594 // upstream // 1036 // Hs.241570 // TNF // 7124 // tumor necrosis factor /// NM_001159740 // downstream // 208 // Hs.36 // LTA // 4049 // lymphotoxin alpha	51.2905 // D6S1022 // D6S273 // --- // --- // deCODE /// 44.9109 // D6S1545 // D6S1615 // AFMA116ZE1 // AFMB044XE9 // Marshfield /// 50.1794 // --- // D6S1568 // 62715 // --- // SLM1	D6S2791 // downstream // 1948 /// D6S2671 // upstream // 35061	0.7879 // 0.2121 // CEU /// 0.7816 // 0.2184 // CHB /// 0.8654 // 0.1346 // JPT /// 0.8704 // 0.1296 // YRI	0.4040 // CEU /// 0.3204 // CHB /// 0.2308 // JPT /// 0.2222 // YRI	198 // CEU /// 206 // CHB /// 208 // JPT /// 216 // YRI	YES	same	1	0	C // CEU /// C // CHB /// C // JPT /// C // YRI	0.2121 // CEU /// 0.2184 // CHB /// 0.1346 // JPT /// 0.1296 // YRI	153440 // {Myocardial infarction, susceptibility to} // 608446 // downstream /// 153440 // {Psoriatic arthritis, susceptibility to} // 607507 // downstream /// 153440 // {Leprosy, susceptibility to, 4} // 610988 // downstream /// 153440 // {Myocardial infarction, susceptibility to} // 608446 // downstream /// 153440 // {Psoriatic arthritis, susceptibility to} // 607507 // downstream /// 153440 //…	---	---	T // C	2	rs1799964
[truncated: 5 more rows]

[truncated: 2 more sheets: TNF_2.0(31), TNF_overlapping(6)]
